# Supplementary material for: Spin occupancy regulation of the Pt d-orbital for a robust low-Pt catalyst towards oxygen reduction
Source: Nat Commun. 2024 Jul 16;15:5990. doi: 10.1038/s41467-024-50332-x (PMC11252259; doi:10.1038/s41467-024-50332-x)
Supplement: Supplementary file 4 — Supplementary Data 1 [file 41467_2024_50332_MOESM4_ESM.xlsx]

## Sheet: FeN4
CONTCAR-0
1
13.4723805911149199 0.0000000000000000 0.0000000000000000
0.0000000000000000 12.4776265772189756 0.0000000000000000
0.0000000000000000 0.0000000000000000 15.0000000000000000
H C N Fe
14 26 4 1
Direct
0.4802095879258975 0.0770131246097396 0.1787762785271335
0.5138072824985310 0.8928942296548608 0.1801391458709705
0.1762166042449337 0.2677934464792918 0.1810963126903233
0.9224861334198127 0.5394650563817569 0.1784732044256853
0.9285903204327948 0.3279982124180336 0.1796248464893415
0.0716031390578469 0.4303856038571863 0.1816726605386819
0.3307460463245429 0.9115528552824363 0.1815633985840750
0.3339867591991325 0.1823084168357984 0.1801777901502056
0.6601140517106739 0.7875050002911415 0.1785614084856916
0.6632786278307837 0.0583428277465447 0.1785918620987671
0.8361201274632114 0.1568634896096449 0.1796124501814122
0.1578973355284684 0.8129949375588391 0.1819945702663729
0.0654831086707752 0.6418143257806569 0.1820238615657541
0.8178619953926811 0.7020449519926483 0.1778656631390036
0.7836885614811178 0.6227798091930451 0.1785646021298936
0.2103660430562580 0.3470514590517124 0.1810948653025652
0.4664812425737254 0.8220428311477820 0.1803636242522517
0.5275531864506823 0.1478680211616363 0.1792734076066891
0.3746029087499501 0.2577877958582575 0.1802938772092449
0.1522907636121939 0.4373368904858724 0.1814879040355245
0.1971959862406193 0.5410887604949550 0.1815236019316839
0.3170643594812066 0.3521213207729503 0.1807320260348639
0.4789644221967069 0.2504863108628949 0.1799189495087397
0.6289102875090574 0.1375599935142431 0.1792061606502416
0.6902806298750044 0.2310024414594088 0.1796168680771143
0.3015600802795294 0.5424088881440896 0.1811357629300586
0.3542053131809343 0.6401279171181780 0.1809718997535265
0.6398426674078003 0.3297449029541317 0.1798755810870059
0.6925492521062968 0.4274456926811336 0.1797340651811850
0.7959866839566706 0.2327988041390759 0.1795987784019232
0.8475975298129445 0.3285311650959679 0.1796268586389667
0.3037837993996964 0.7388489073763119 0.1813669903669665
0.3651332318174770 0.8323215726084274 0.1811309127543645
0.5150622860735972 0.7194203588744682 0.1799075543063771
0.6769877087203422 0.6177228827410545 0.1791240903663303
0.7969214425096085 0.4287654233359826 0.1795006313813754
0.8417998053347593 0.5325296795581317 0.1788632441827794
0.6194562319323267 0.7120582296532660 0.1790967308802111
0.1980457954229828 0.7370514677851783 0.1818124557719511
0.1464565960970528 0.6413210853489715 0.1818204995524614
0.4561184527106038 0.6294136948566554 0.1803549947772617
0.6336596438541060 0.5179340272017842 0.1797024756998385
0.3604067404381908 0.4519360510664450 0.1807632091199471
0.5379366225361646 0.3404470755737171 0.1800842396844197
0.4970107134822960 0.4849401023856694 0.1801496854108424
0.00000000E+00 0.00000000E+00 0.00000000E+00
0.00000000E+00 0.00000000E+00 0.00000000E+00
0.00000000E+00 0.00000000E+00 0.00000000E+00
0.00000000E+00 0.00000000E+00 0.00000000E+00
0.00000000E+00 0.00000000E+00 0.00000000E+00
0.00000000E+00 0.00000000E+00 0.00000000E+00
0.00000000E+00 0.00000000E+00 0.00000000E+00
0.00000000E+00 0.00000000E+00 0.00000000E+00
0.00000000E+00 0.00000000E+00 0.00000000E+00
0.00000000E+00 0.00000000E+00 0.00000000E+00
0.00000000E+00 0.00000000E+00 0.00000000E+00
0.00000000E+00 0.00000000E+00 0.00000000E+00
0.00000000E+00 0.00000000E+00 0.00000000E+00
0.00000000E+00 0.00000000E+00 0.00000000E+00
0.00000000E+00 0.00000000E+00 0.00000000E+00
0.00000000E+00 0.00000000E+00 0.00000000E+00
0.00000000E+00 0.00000000E+00 0.00000000E+00
0.00000000E+00 0.00000000E+00 0.00000000E+00
0.00000000E+00 0.00000000E+00 0.00000000E+00
0.00000000E+00 0.00000000E+00 0.00000000E+00
0.00000000E+00 0.00000000E+00 0.00000000E+00
0.00000000E+00 0.00000000E+00 0.00000000E+00
0.00000000E+00 0.00000000E+00 0.00000000E+00
0.00000000E+00 0.00000000E+00 0.00000000E+00
0.00000000E+00 0.00000000E+00 0.00000000E+00
0.00000000E+00 0.00000000E+00 0.00000000E+00
0.00000000E+00 0.00000000E+00 0.00000000E+00
0.00000000E+00 0.00000000E+00 0.00000000E+00
0.00000000E+00 0.00000000E+00 0.00000000E+00
0.00000000E+00 0.00000000E+00 0.00000000E+00
0.00000000E+00 0.00000000E+00 0.00000000E+00
0.00000000E+00 0.00000000E+00 0.00000000E+00
0.00000000E+00 0.00000000E+00 0.00000000E+00
0.00000000E+00 0.00000000E+00 0.00000000E+00
0.00000000E+00 0.00000000E+00 0.00000000E+00
0.00000000E+00 0.00000000E+00 0.00000000E+00
0.00000000E+00 0.00000000E+00 0.00000000E+00
0.00000000E+00 0.00000000E+00 0.00000000E+00
0.00000000E+00 0.00000000E+00 0.00000000E+00
0.00000000E+00 0.00000000E+00 0.00000000E+00
0.00000000E+00 0.00000000E+00 0.00000000E+00
0.00000000E+00 0.00000000E+00 0.00000000E+00
0.00000000E+00 0.00000000E+00 0.00000000E+00
0.00000000E+00 0.00000000E+00 0.00000000E+00
0.00000000E+00 0.00000000E+00 0.00000000E+00

## Sheet: Pt(111)
CONTCAR\(1\1\1)
1
5.4455680847 0.0000000000 0.0000000000
-2.7227846703 4.7159999368 0.0000000000
0.0000544401 -0.0000314310 22.7132320403
Pt
16
Direct
0.333330330 0.666669656 0.999269752
0.000000000 -0.000000000 0.104429472
0.666668230 0.333331804 0.208912332
0.333329998 0.666670044 0.314019999
0.333330345 0.166669641 0.999269752
-0.000000016 0.499999751 0.104429472
0.666668204 0.833331768 0.208912332
0.333329993 0.166669991 0.314019999
0.833330366 0.166669641 0.999269752
0.500000202 0.499999751 0.104429472
0.166668160 0.833331768 0.208912332
0.833330036 0.166669991 0.314019999
0.833330344 0.666669656 0.999269752
0.500000226 -0.000000000 0.104429472
0.166668206 0.333331804 0.208912332
0.833330033 0.666670044 0.314019999

## Sheet: Pt(111)@FeN4
graphite
1
12.3000001907000005 0.0000000000000000 0.0000000000000000
-6.1500000954000003 10.6521126316999997 0.0000000000000000
0.0000000000000000 0.0000000000000000 25.0000000000000000
C N Pt Fe
44 4 17 1
Direct
0.0248052911898523 0.0166754638296361 0.0551501899686233
0.0887543547977079 0.1488788976460937 0.0557460643900544
0.2244957573203238 0.0148097840376243 0.0605040771172897
0.2891181010567735 0.1481206217151440 0.0614911874694388
0.4246741934782576 0.0167163047347151 0.0652542329965800
0.4892457015049004 0.1508235425917298 0.0654643749142449
0.6252109897151317 0.0197445414410901 0.0613785100467949
0.6897469532303285 0.1530517030025335 0.0615520177924492
0.8255843657351168 0.0192810904512036 0.0551103486051681
0.8895120879721667 0.1514308169438072 0.0560236708188005
0.0216452514893596 0.2152464818432232 0.0555193191218649
0.0864468416964691 0.3474308598456640 0.0569385137048883
0.2208728511668102 0.2136896172610400 0.0588463347158062
0.2855520684059871 0.3451300973958070 0.0605460729666007
0.4210584719692292 0.2170514279775962 0.0659306179683620
0.4822965660093443 0.3521586714206238 0.0708461086223003
0.6225908759695264 0.2197364283520797 0.0652492014283091
0.6876963879329769 0.3537635634641402 0.0675379510563981
0.8225731292225720 0.2182628388649143 0.0589321587772726
0.8878129207102918 0.3509848009884636 0.0598995349313167
0.0210460659956074 0.4154836828581686 0.0586020850294922
0.0906024199257867 0.5480977191349050 0.0609043313930479
0.2179171915041273 0.4121668114402235 0.0587228473773962
0.6196557697175772 0.4235061039855570 0.0726153491898628
0.6896413514115564 0.5593404370087103 0.0642606296476272
0.8212357713586350 0.4184189802104492 0.0632114506631995
0.8900107937195487 0.5515983592239594 0.0616498418268879
0.0242196767250641 0.6162693103538863 0.0612916207804282
0.0930876684836297 0.7494658881520424 0.0615236822593051
0.2247779290633344 0.6089300038277166 0.0636427097764692
0.2944779027335152 0.7446875757013359 0.0698328807452706
0.6963291466451287 0.7559177708036117 0.0562924984449766
0.8236145153122897 0.6198360115067758 0.0604635575917005
0.8932051378320903 0.7523797453617140 0.0570663400134536
0.0264236727551901 0.8169176736201939 0.0582234042693956
0.0917539182327858 0.9496863237716028 0.0574461868170286
0.2265150715050550 0.8138843933038452 0.0651073143540632
0.2913600699509840 0.9477621136028380 0.0638628238876358
0.4314488174470795 0.8150476651133880 0.0685970618672253
0.4929931703574251 0.9505974267316428 0.0655290754502886
0.6287027418796046 0.8229361362716113 0.0572268828555896
0.6934321922111182 0.9544802336704996 0.0573446380267280
0.8278372945135181 0.8205286888824420 0.0548674791025575
0.8926731281124344 0.9528338352715168 0.0540562304999961
0.2845564198706885 0.5400843471953303 0.0619435383026670
0.4129082387293307 0.4125259595613582 0.0657122433205152
0.5012667589588273 0.7553578800643991 0.0613660179424288
0.6293281153798883 0.6279039787585891 0.0613466401137667
0.2841189160017062 0.4758699678589447 0.2877822723117499
0.4350418877816609 0.6469479640962906 0.3505173377115883
0.2154555629486479 0.1539934837775499 0.2497571562906425
0.3537770825004066 0.3232575864241102 0.3153699868170979
0.5436455506562463 0.5131252059895748 0.3531108092919318
0.2145485028496827 0.5536474939867059 0.2045658348188310
0.4007745099759953 0.7333734267301404 0.2560307720751236
0.1758057252697943 0.3248716139763610 0.2102407900241220
0.4130633829110595 0.4161843692033144 0.2174110873028699
0.5622532313971320 0.6579211994941362 0.2690455247345884
0.5789453563472493 0.3975208566300709 0.1580908703528451
0.4488314623109919 0.2274478605400572 0.2366017182052008
0.5604409676793772 0.3179441039049977 0.3344550893188066
0.6338062184755313 0.4811332948903334 0.2581859086547098
0.3555947042721193 0.7678249367751356 0.1574376880201203
0.4444863765883344 0.6160616651978016 0.1710674163053748
0.6631759953732139 0.6359594811313045 0.1829221536656617
0.4571906891912068 0.5847031903360060 0.0747876362971687
0.00000000E+00 0.00000000E+00 0.00000000E+00
0.00000000E+00 0.00000000E+00 0.00000000E+00
0.00000000E+00 0.00000000E+00 0.00000000E+00
0.00000000E+00 0.00000000E+00 0.00000000E+00
0.00000000E+00 0.00000000E+00 0.00000000E+00
0.00000000E+00 0.00000000E+00 0.00000000E+00
0.00000000E+00 0.00000000E+00 0.00000000E+00
0.00000000E+00 0.00000000E+00 0.00000000E+00
0.00000000E+00 0.00000000E+00 0.00000000E+00
0.00000000E+00 0.00000000E+00 0.00000000E+00
0.00000000E+00 0.00000000E+00 0.00000000E+00
0.00000000E+00 0.00000000E+00 0.00000000E+00
0.00000000E+00 0.00000000E+00 0.00000000E+00
0.00000000E+00 0.00000000E+00 0.00000000E+00
0.00000000E+00 0.00000000E+00 0.00000000E+00
0.00000000E+00 0.00000000E+00 0.00000000E+00
0.00000000E+00 0.00000000E+00 0.00000000E+00
0.00000000E+00 0.00000000E+00 0.00000000E+00
0.00000000E+00 0.00000000E+00 0.00000000E+00
0.00000000E+00 0.00000000E+00 0.00000000E+00
0.00000000E+00 0.00000000E+00 0.00000000E+00
0.00000000E+00 0.00000000E+00 0.00000000E+00
0.00000000E+00 0.00000000E+00 0.00000000E+00
0.00000000E+00 0.00000000E+00 0.00000000E+00
0.00000000E+00 0.00000000E+00 0.00000000E+00
0.00000000E+00 0.00000000E+00 0.00000000E+00
0.00000000E+00 0.00000000E+00 0.00000000E+00
0.00000000E+00 0.00000000E+00 0.00000000E+00
0.00000000E+00 0.00000000E+00 0.00000000E+00
0.00000000E+00 0.00000000E+00 0.00000000E+00
0.00000000E+00 0.00000000E+00 0.00000000E+00
0.00000000E+00 0.00000000E+00 0.00000000E+00
0.00000000E+00 0.00000000E+00 0.00000000E+00
0.00000000E+00 0.00000000E+00 0.00000000E+00
0.00000000E+00 0.00000000E+00 0.00000000E+00
0.00000000E+00 0.00000000E+00 0.00000000E+00
0.00000000E+00 0.00000000E+00 0.00000000E+00
0.00000000E+00 0.00000000E+00 0.00000000E+00
0.00000000E+00 0.00000000E+00 0.00000000E+00
0.00000000E+00 0.00000000E+00 0.00000000E+00
0.00000000E+00 0.00000000E+00 0.00000000E+00
0.00000000E+00 0.00000000E+00 0.00000000E+00
0.00000000E+00 0.00000000E+00 0.00000000E+00
0.00000000E+00 0.00000000E+00 0.00000000E+00
0.00000000E+00 0.00000000E+00 0.00000000E+00
0.00000000E+00 0.00000000E+00 0.00000000E+00
0.00000000E+00 0.00000000E+00 0.00000000E+00
0.00000000E+00 0.00000000E+00 0.00000000E+00
0.00000000E+00 0.00000000E+00 0.00000000E+00
0.00000000E+00 0.00000000E+00 0.00000000E+00
0.00000000E+00 0.00000000E+00 0.00000000E+00
0.00000000E+00 0.00000000E+00 0.00000000E+00
0.00000000E+00 0.00000000E+00 0.00000000E+00
0.00000000E+00 0.00000000E+00 0.00000000E+00
0.00000000E+00 0.00000000E+00 0.00000000E+00
0.00000000E+00 0.00000000E+00 0.00000000E+00
0.00000000E+00 0.00000000E+00 0.00000000E+00
0.00000000E+00 0.00000000E+00 0.00000000E+00
0.00000000E+00 0.00000000E+00 0.00000000E+00
0.00000000E+00 0.00000000E+00 0.00000000E+00
0.00000000E+00 0.00000000E+00 0.00000000E+00
0.00000000E+00 0.00000000E+00 0.00000000E+00
0.00000000E+00 0.00000000E+00 0.00000000E+00
0.00000000E+00 0.00000000E+00 0.00000000E+00
0.00000000E+00 0.00000000E+00 0.00000000E+00
0.00000000E+00 0.00000000E+00 0.00000000E+00

## Sheet: PtFe(111)
Pt_111+Fe
1
11.0985002518 0.0000000000 0.0000000000
-5.5492501259 9.6115831619 0.0000000000
0.0000000000 0.0000000000 25.0000000000
Fe Pt
32 32
Direct
0.166669988 0.583329943 0.000000000
0.416669988 0.583329943 0.000000000
0.416669981 0.833329908 0.000000000
0.666670002 0.833329908 0.000000000
0.166669981 0.833329908 0.000000000
0.666670009 0.583329943 0.000000000
0.916669988 0.583329943 0.000000000
0.916669981 0.833329908 0.000000000
0.166669996 0.333330004 0.000000000
0.666670014 0.083329996 0.000000000
0.916670035 0.083329996 0.000000000
0.916670007 0.333330004 0.000000000
0.166669992 0.083329996 0.000000000
0.416669992 0.083329996 0.000000000
0.416670007 0.333330004 0.000000000
0.666670029 0.333330004 0.000000000
0.166425006 0.584313971 0.174838009
0.416424974 0.584313971 0.174838009
0.416424970 0.834313985 0.174838009
0.666424992 0.834313985 0.174838009
0.166424992 0.834313985 0.174838009
0.666424974 0.584313971 0.174838009
0.916425038 0.584313971 0.174838009
0.916425013 0.834313985 0.174838009
0.166425001 0.334313982 0.174838009
0.666425009 0.084313999 0.174838009
0.916425031 0.084313999 0.174838009
0.916424990 0.334313982 0.174838009
0.166424998 0.084313999 0.174838009
0.416424988 0.084313999 0.174838009
0.416424968 0.334313982 0.174838009
0.666425011 0.334313982 0.174838009
-0.000000000 -0.000000000 0.090620003
0.499999961 0.749999944 0.090620003
0.749999983 0.749999944 0.090620003
0.750000021 -0.000000000 0.090620003
-0.000000039 0.749999944 0.090620003
0.249999961 0.749999944 0.090620003
0.250000000 -0.000000000 0.090620003
0.500000000 -0.000000000 0.090620003
-0.000000005 0.249999989 0.090620003
0.249999995 0.249999989 0.090620003
0.249999989 0.499999979 0.090620003
0.499999989 0.499999979 0.090620003
-0.000000011 0.499999979 0.090620003
0.500000005 0.249999989 0.090620003
0.750000027 0.249999989 0.090620003
0.750000032 0.499999979 0.090620003
0.999667021 0.001452000 0.257525005
0.499666966 0.751451998 0.257525005
0.749666945 0.751451998 0.257525005
0.749666956 0.001452000 0.257525005
0.999667009 0.751451998 0.257525005
0.249666988 0.751451998 0.257525005
0.249666999 0.001452000 0.257525005
0.499666978 0.001452000 0.257525005
0.999666986 0.251451995 0.257525005
0.249667007 0.251451995 0.257525005
0.249666991 0.501451984 0.257525005
0.499666970 0.501451984 0.257525005
0.999667034 0.501451984 0.257525005
0.499666986 0.251451995 0.257525005
0.749666964 0.251451995 0.257525005
0.749666970 0.501451984 0.257525005

## Sheet: PtFe(111)@FeN4
graphite
1
14.7600002289 0.0000000000 0.0000000000
-7.3800001144 12.7825351581 0.0000000000
0.0000000000 0.0000000000 25.0000000000
C N Pt Fe
66 4 57 33
Direct
0.996843040 0.997391641 0.059613962
0.051087219 0.108303227 0.060513731
0.163286403 0.996203780 0.060419098
0.216620162 0.106260702 0.062172387
0.329859287 0.995912969 0.065091819
0.383946180 0.106898539 0.067469694
0.496663719 0.997757792 0.068993188
0.551450253 0.110161439 0.070261568
0.663438499 0.999178469 0.068920277
0.717667699 0.110378608 0.068782032
0.830179870 0.998467684 0.063568689
0.884668589 0.109679759 0.063756764
0.995848596 0.164163247 0.062283922
0.050720416 0.274853498 0.063957624
0.161260650 0.161619082 0.061800763
0.215891644 0.272176564 0.064841360
0.327149302 0.160903409 0.066212311
0.381698996 0.270514995 0.070588298
0.494833231 0.165228993 0.070818655
0.546173334 0.276778966 0.074156865
0.661768138 0.166395769 0.070664339
0.715509653 0.278847307 0.071642913
0.829030991 0.165347457 0.066654682
0.883816540 0.276574552 0.067188740
0.995291412 0.330844581 0.065656155
0.052377623 0.441670537 0.065833151
0.161667004 0.328824818 0.065022796
0.219881281 0.439798206 0.066943370
0.325511187 0.326651841 0.069652155
0.659244061 0.334967703 0.074088372
0.717589080 0.448123842 0.073622666
0.827964485 0.332510114 0.069460526
0.884324849 0.442844182 0.068546288
0.996699452 0.497499555 0.066257462
0.053825412 0.608353734 0.064609416
0.164812639 0.496308267 0.065878130
0.221291468 0.606779575 0.065684475
0.331368476 0.491017997 0.070842616
0.389188200 0.603779376 0.071262859
0.723720133 0.612418532 0.070812717
0.829178810 0.499381930 0.069721662
0.887361944 0.610251665 0.066329211
0.998405635 0.664427280 0.063692808
0.053258732 0.775026858 0.061327934
0.165232986 0.662700593 0.064285509
0.220113322 0.773966253 0.063614845
0.333375126 0.660390139 0.067500293
0.387157172 0.773055613 0.067630284
0.502509832 0.661399484 0.075195849
0.554677248 0.774639308 0.075469553
0.667472541 0.668402970 0.071172580
0.722279131 0.778432369 0.067321166
0.833347738 0.667033076 0.065779775
0.887964666 0.777558029 0.061976675
0.998029709 0.831000566 0.060138572
0.052326690 0.941899955 0.059236102
0.164559439 0.829769135 0.061770115
0.219232261 0.940998375 0.061909843
0.331575632 0.829015255 0.065559655
0.385845304 0.940556467 0.066741109
0.497358382 0.829848647 0.071499355
0.552529037 0.942260921 0.070025966
0.666273534 0.833122730 0.069882579
0.719593167 0.943593562 0.067069903
0.832609951 0.832986355 0.062696300
0.885990620 0.943195283 0.061346069
0.380867302 0.432846606 0.074210688
0.487712026 0.325816989 0.075739458
0.560952663 0.612186432 0.074227720
0.668466270 0.506242633 0.075583406
0.916362524 0.945781231 0.358791232
0.755297363 0.918431759 0.427627921
0.677674115 0.691243827 0.198649794
0.412939757 0.313277066 0.476868749
0.225049511 0.312736273 0.463153183
0.785572529 0.385908335 0.418274194
0.220254317 0.894560099 0.442937672
0.753974915 0.952282846 0.319849819
0.556097031 0.851632476 0.451233298
0.513237119 0.733896196 0.167005092
0.590750098 0.955896556 0.286622107
0.365947962 0.836795330 0.445467472
0.314041197 0.613812029 0.212432861
0.401992053 0.932904661 0.274717122
0.121416040 0.577107847 0.242953673
0.025054505 0.887177944 0.288062155
0.811457276 0.700145066 0.457547516
0.728180051 0.486684799 0.234331831
0.803032279 0.809361577 0.280195564
0.632937193 0.714667618 0.464788109
0.543846369 0.468279123 0.204769477
0.560481429 0.752560496 0.313147902
0.380786240 0.670753896 0.485655069
0.346189409 0.444713831 0.199365839
0.285400927 0.714016199 0.308534652
0.120693505 0.677678883 0.435125768
0.174597606 0.421584785 0.252131462
0.084860139 0.780714214 0.353587657
0.912863791 0.584943533 0.455354065
0.759971261 0.309083134 0.260064453
0.878527999 0.677144766 0.269856423
0.709301651 0.495402873 0.476422429
0.567066431 0.290541321 0.238556042
0.510349989 0.555825293 0.340465307
0.398496091 0.499654919 0.487700313
0.374794215 0.276326686 0.224452928
0.156391948 0.466873378 0.353567541
0.194180861 0.488289595 0.460599661
0.170993805 0.240332529 0.254336804
0.919823647 0.519936740 0.263842642
0.972676575 0.370400488 0.257019043
0.709465444 0.563024461 0.373208135
0.586775661 0.345231682 0.407875091
0.578209579 0.128268778 0.276918977
0.410546094 0.350768000 0.377263725
0.385433137 0.102158792 0.251549631
0.195918247 0.284967601 0.358964026
0.191895500 0.070475444 0.243676752
0.211553931 0.906304598 0.267446965
0.004136459 0.466503859 0.422284454
0.042802114 0.300602019 0.422341704
0.057011813 0.119613774 0.422237933
0.888709366 0.114506721 0.378951222
0.764919341 0.155745193 0.320282012
0.477568746 0.029308433 0.381008089
0.296514302 0.049021080 0.367868155
0.091067649 0.957962990 0.403687418
0.912861049 0.902140141 0.455930591
0.666522741 0.850438952 0.230298743
0.325467020 0.476157606 0.396446019
0.249550849 0.161499977 0.428151101
0.853795052 0.254762948 0.413125992
0.285201788 0.862988353 0.357568800
0.652003467 0.016979663 0.391703457
0.449014217 0.789753437 0.245926842
0.461224824 0.832217932 0.362332582
0.257494688 0.775932670 0.218303710
0.063939013 0.717822611 0.256421000
0.016286654 0.782197773 0.453576356
0.681488454 0.608290911 0.282280236
0.709250033 0.753024817 0.371649742
0.497978151 0.605981410 0.237508953
0.477331877 0.670939863 0.406219304
0.339899272 0.575338900 0.309746444
0.274281830 0.652327836 0.405422688
0.091494299 0.602475941 0.340189725
0.902226508 0.585423291 0.357237190
0.714867532 0.409348309 0.324444532
0.898989677 0.760129094 0.365262210
0.546336234 0.409869075 0.302623302
0.557665825 0.518305779 0.441274762
0.342683703 0.401207238 0.293250769
0.022898262 0.260274470 0.315269321
0.889735699 0.378928870 0.338772297
0.652079105 0.216240138 0.369117022
0.478514582 0.208199546 0.333823711
0.444163293 0.161632076 0.435004622
0.301961571 0.196972787 0.313943595
0.098780051 0.086140998 0.324155092
0.524467826 0.469346017 0.087308615
