# Supplementary material for: Spin occupancy regulation of the Pt d-orbital for a robust low-Pt catalyst towards oxygen reduction
Source: Nat Commun. 2024 Jul 16;15:5990. doi: 10.1038/s41467-024-50332-x (PMC11252259; doi:10.1038/s41467-024-50332-x)
Supplement: Supplementary file 5 — Source data [file 41467_2024_50332_MOESM5_ESM.xlsx]

## Sheet: Fig.1
Fig.1b					Fig.1c						Fig.1i
x	y	x	y		x	y	x	y	y		x	y	x	y
2.05	1	2.05	3.30577		240	1.52289e+06	0	-0.36917	3.69699		0	85.0282	0	592332
2.15	3	2.05641	3.30577		240.25	1.51701e+06	0.02851	-0.16408	3.13471		0.00967	2229.19	0.00964	594830
2.25	5	2.05721	3.30577		240.5	1.50851e+06	0.05702	0.01943	2.65033		0.01933	4841.72	0.01928	597236
2.35	6	2.05801	3.30577		240.75	1.50014e+06	0.08553	0.18135	2.24384		0.029	7678.96	0.02892	599552
2.45	20	2.05881	3.30577		241	1487966	0.11404	0.32168	1.91525		0.03866	10636.7	0.03856	601775
2.55	7	2.05961	3.30577		241.25	1485767	0.14255	0.44042	1.66455		0.04833	13586	0.0482	603908
2.65	6	2.06041	3.30577		241.5	1487141	0.17107	0.53757	1.49175		0.05799	16381	0.05784	605949
2.75	3	2.06121	3.30577		241.75	1.48941e+06	0.19958	0.61313	1.39683		0.06766	18870	0.06748	607899
2.85	2	2.06201	3.30577		242	1.48196e+06	0.22809	0.6671	1.37982		0.07732	20906.9	0.07712	609758
		2.06281	3.30577		242.25	1.46934e+06	0.2566	0.69949	1.44069		0.08699	22362.5	0.08676	611525
		2.06361	3.30577		242.5	1.46647e+06	0.28511	0.71028	1.57946		0.09666	23135.8	0.0964	613201
		2.06441	3.30577		242.75	1.46923e+06	0.31362	0.69949	1.92357		0.10632	23162	0.10604	614988
		2.06522	3.30577		243	1466865	0.34213	0.6671	3.01096		0.11599	22382.6	0.11568	616717
		2.06602	3.30577		243.25	1.46511e+06	0.37064	0.61313	3.33786		0.12565	20838.7	0.12532	618571
		2.06682	3.30577		243.5	1.46562e+06	0.39915	0.53757	3.49271		0.13532	18623.7	0.13496	620264
		2.06762	3.30577		243.75	1.45959e+06	0.42766	0.44042	3.47551		0.14498	15843.7	0.1446	621553
		2.06842	3.30577		244	1.45896e+06	0.45617	0.32168	3.28625		0.15465	12634.5	0.15424	622542
		2.06922	3.30577		244.25	1.45683e+06	0.48469	0.18135	1.88862		0.16431	9150.54	0.16388	623285
		2.07002	3.30577		244.5	1.45364e+06	0.5132	0.01943	2.88072		0.17398	5553.81	0.17352	623619
		2.07082	3.30577		244.75	1.4517e+06	0.54171	-0.16408	2.49772		0.18365	2001.5	0.18316	623506
		2.07162	3.30577		245	1.44927e+06	0.57022	-0.36917	2.24338		0.19331	1364.76	0.1928	622801
		2.07242	3.30577		245.25	1.44629e+06	0.59873	0	3.03302		0.20298	4427.92	0.20244	621831
		2.07322	3.30577		245.5	1.44647e+06	0.62724	0	3.91691		0.21264	7101.68	0.21208	620376
		2.07402	3.30577		245.75	1.44645e+06	0.65575	0	4.53374		0.22231	9329.44	0.22172	618496
		2.07482	3.30577		246	1.44195e+06	0.68426	0	4.29506		0.23197	11074	0.23136	616295
		2.07563	3.30577		246.25	1.43606e+06	0.71277	0	3.5278		0.24164	12356.8	0.241	613825
		2.07643	3.30577		246.5	1.43113e+06	0.74128	0	4.28972		0.25131	13212.9	0.25064	611431
		2.07723	3.30577		246.75	1.41996e+06	0.76979	0	4.68133		0.26097	13691.7	0.26028	608880
		2.07803	3.30577		247	1.40943e+06	0.79831	0	5.65239		0.27064	13847.4	0.26992	606630
		2.07883	3.30577		247.25	1.40662e+06	0.82682	0	6.64887		0.2803	13729.5	0.27956	604514
		2.07963	3.30577		247.5	1.4128e+06	0.85533	0	6.1037		0.28997	13375	0.2892	602510
		2.08043	3.30577		247.75	1.41877e+06	0.88384	0	6.04377		0.29963	12802.7	0.29884	600809
		2.08123	3.30577		248	1.41746e+06	0.91235	0	6.92088		0.3093	12010.2	0.30848	599714
		2.08203	3.30577		248.25	1408240	0.94086	0	7.424		0.31896	10974.7	0.31812	599283
		2.08283	3.30577		248.5	1.40107e+06	0.96937	0	7.5531		0.32863	9656.56	0.32776	598999
		2.08363	3.30577		248.75	1.40384e+06	0.99788	0	7.30821		0.3383	7995.67	0.3374	598795
		2.08443	3.30577		249	1.40615e+06	1.02639	0	6.10088		0.34796	5963.97	0.34704	598991
		2.08524	3.30577		249.25	1404859	1.0549	0	4.84645		0.35763	3526.24	0.35668	599544
		2.08604	3.30577		249.5	1.39834e+06	1.08341	0	5.77158		0.36729	662.576	0.36632	600551
		2.08684	3.30577		249.75	1.38927e+06	1.11193	-0.58843	5.27818		0.37696	2618.99	0.37596	601742
		2.08764	3.30577		250	1.38634e+06	1.14044	-0.26152	4.76386		0.38662	6275.77	0.3856	602990
		2.08844	3.30577		250.25	1.39279e+06	1.16895	0.03097	5.11507		0.39629	10226.9	0.39524	604484
		2.08924	3.30577		250.5	1.38865e+06	1.19746	0.28905	5.57827		0.40595	14353.7	0.40488	606304
		2.09004	3.30577		250.75	1376967	1.22597	-0.0757	5.13594		0.41562	18503.7	0.41452	608086
		2.09084	3.30577		251	1.37038e+06	1.25448	0.44046	3.78807		0.42529	22499.1	0.42416	609856
		2.09164	3.30577		251.25	1.36371e+06	1.28299	0.8878	3.98818		0.43495	26147.9	0.4338	612098
		2.09244	3.30577		251.5	1.35683e+06	1.3115	1.26632	4.59381		0.44462	29225.3	0.44344	614454
		2.09324	3.30577		251.75	1.35641e+06	1.34001	0.98759	4.68964		0.45428	31536.6	0.45308	616751
		2.09404	3.30577		252	1.35509e+06	1.36852	1.55537	3.91435		0.46395	32977.4	0.46272	619216
		2.09484	3.30577		252.25	1.35409e+06	1.39703	2.01992	3.77169		0.47361	33443.3	0.47236	621517
		2.09565	3.30577		252.5	1.34896e+06	1.42555	2.38124	2.7235		0.48328	32880.6	0.482	623821
		2.09645	3.30577		252.75	1.34492e+06	1.45406	2.18795	3.32548		0.49294	31291.6	0.49164	625790
		2.09725	3.30577		253	1.34988e+06	1.48257	2.59356	4.27338		0.50261	28735.8	0.50128	627702
		2.09805	3.30577		253.25	1.35046e+06	1.51108	2.86954	4.71516		0.51228	25326.4	0.51092	629224
		2.09885	3.30577		253.5	1.34548e+06	1.53959	3.01589	4.28953		0.52194	21222.1	0.52056	630476
		2.09965	3.30577		253.75	1336375	1.5681	3.03261	4.50024		0.53161	16615.5	0.5302	631361
		2.10045	3.30577		254	1.32499e+06	1.59661	2.91971	3.80913		0.54127	11719.5	0.53984	632057
		2.10125	3.30577		254.25	1.32148e+06	1.62512	2.67717	4.08125		0.55094	6750.9	0.54948	632209
		2.10205	3.30577		254.5	1.32221e+06	1.65363	2.30501	5.31663		0.5606	1903.93	0.55912	631717
		2.10285	3.30577		254.75	1.32669e+06	1.68214	1.80322	4.61386		0.57027	2603.48	0.56876	630665
		2.10365	3.30577		255	1.32709e+06	1.71065	2.12154	5.20973		0.57994	6622.64	0.5784	629283
		2.10445	3.30577		255.25	1.32278e+06	1.73917	1.75622	6.38134		0.5896	10046.8	0.58804	627487
		2.10526	3.30577		255.5	1.32206e+06	1.76768	1.29568	5.69081		0.59927	12813.6	0.59768	625078
		2.10606	3.30577		255.75	1.31515e+06	1.79619	0.73992	6.21312		0.60893	14903.5	0.60732	622240
		2.10686	3.30577		256	1.30462e+06	1.8247	1.03869	6.33893		0.6186	16334	0.61696	619368
		2.10766	3.30577		256.25	1.29797e+06	1.85321	0.09979	6.42956		0.62826	17151.4	0.6266	616643
		2.10846	3.30577		256.5	1.29677e+06	1.88172	-0.573	5.89659		0.63793	17419.6	0.63624	613784
		2.10926	3.30577		256.75	1.29325e+06	1.91023	-0.42569	6.24377		0.64759	17209.8	0.64588	610851
		2.11006	3.30577		257	1.28788e+06	1.93874	0.54175	5.93294		0.65726	16589.4	0.65552	608202
		2.11086	3.30577		257.25	1.28892e+06	1.96725	0.82553	5.29098		0.66693	15586.4	0.66516	605742
		2.11166	3.30577		257.5	1291246	1.99576	1.0141	5.78727		0.67659	14256.5	0.6748	603601
		2.11246	3.30577		257.75	1.28391e+06	2.02427	1.10745	7.02607		0.68626	12637.3	0.68444	601682
		2.11326	3.30577		258	1.27482e+06	2.05279	0.65725	6.88077		0.69592	10730.8	0.69408	600505
		2.11406	3.30577		258.25	1263056	2.0813	1.06616	8.35891		0.70559	8523.72	0.70372	599890
		2.11486	3.30577		258.5	1.25425e+06	2.10981	2.03955	9.56099		0.71525	5995.36	0.71336	600031
		2.11567	3.30577		258.75	1.25115e+06	2.13832	2.8489	10.487		0.72492	3126.24	0.723	600442
		2.11647	3.30577		259	1.24843e+06	2.16683	3.49421	11.137		0.73458	91.9236	0.73264	600953
		2.11727	3.30577		259.25	1.24598e+06	2.19534	3.97548	12.0993		0.74425	3647.2	0.74228	601776
		2.11807	3.30577		259.5	1246354	2.22385	3.70428	12.2316		0.75392	7500.16	0.75192	602746
		2.11887	3.30577		259.75	1.24006e+06	2.25236	4.18437	10.882		0.76358	11579.3	0.76156	604064
		2.11967	3.30577		260	1.23338e+06	2.28087	3.87759	12.5313		0.77325	15765.7	0.7712	605780
		2.12047	3.30577		260.25	1.23357e+06	2.30938	4.28769	10.9047		0.78291	19882.7	0.78084	607414
		2.12127	3.30577		260.5	1.23799e+06	2.33789	4.46493	10.6021		0.79258	23812.9	0.79048	608868
		2.12207	3.30577		260.75	1.23915e+06	2.36641	3.95794	12.1143		0.80224	27387.3	0.80012	610525
		2.12287	3.30577		261	1.24167e+06	2.39492	2.88042	11.4166		0.81191	30435.4	0.80976	612250
		2.12367	3.30577		261.25	1.23802e+06	2.42343	1.98424	10.3583		0.82157	32797.1	0.8194	614114
		2.12447	3.30577		261.5	1.228e+06	2.45194	1.78313	9.26644		0.83124	34336.3	0.82904	615842
		2.12528	3.30577		261.75	1.22329e+06	2.48045	4.33484	9.13354		0.84091	34951.2	0.83868	617585
		2.12608	3.30577		262	1.22036e+06	2.50896	5.87484	8.22408		0.85057	34583.8	0.84833	619449
		2.12688	3.30577		262.25	1.21983e+06	2.53747	6.99154	8.75488		0.86024	33225.2	0.85797	621196
		2.12768	3.30577		262.5	1.22018e+06	2.56598	7.09651	9.72405		0.8699	30917.2	0.86761	622893
		2.12848	3.30577		262.75	1.21631e+06	2.59449	5.61394	10.8068		0.87957	27750.1	0.87725	624588
		2.12928	3.30577		263	1.21153e+06	2.623	6.32014	11.4785		0.88923	23802.6	0.88689	626321
		2.13008	3.30577		263.25	1.21212e+06	2.65151	8.6734	11.7082		0.8989	19303.1	0.89653	627843
		2.13088	3.30577		263.5	1.21278e+06	2.68003	10.3603	12.3435		0.90856	14453.7	0.90617	629129
		2.13168	3.30577		263.75	1.21512e+06	2.70854	10.193	11.4849		0.91823	9455	0.91581	629955
		2.13248	3.30577		264	1212129	2.73705	11.3638	12.1399		0.9279	4504.3	0.92545	630388
		2.13328	3.30577		264.25	1.21105e+06	2.76556	11.9436	11.8206		0.93756	215.233	0.93509	630749
		2.13408	3.30577		264.5	1.20966e+06	2.79407	11.3988	11.6694		0.94723	4544.02	0.94473	630436
		2.13488	3.30577		264.75	1.20985e+06	2.82258	14.4446	10.5095		0.95689	8352.6	0.95437	629621
		2.13569	3.30577		265	1.2113e+06	2.85109	15.4108	11.8463		0.96656	11545.4	0.96401	628382
		2.13649	3.30577		265.25	1202679	2.8796	15.1229	10.0226		0.97622	14061.4	0.97365	626491
		2.13729	3.30577		265.5	1.19182e+06	2.90811	16.7921	11.32		0.98589	15872.2	0.98329	624138
		2.13809	3.30577		265.75	1.19045e+06	2.93662	15.6639	10.9636		0.99556	16964.9	0.99293	621743
		2.13889	3.30577		266	1.19228e+06	2.96513	15.2126	9.60959		1.00522	17357.5	1.00257	619016
		2.13969	3.30577		266.25	1.19282e+06	2.99365	17.0367	8.53325		1.01489	17108	1.01221	616102
		2.14049	3.30578		266.5	1.18807e+06	3.02216	17.1306	9.45968		1.02455	16271.6	1.02185	613192
		2.14129	3.30578		266.75	1.18614e+06	3.05067	21.072	10.2279		1.03422	14908.7	1.03149	610520
		2.14209	3.30578		267	1.18273e+06	3.07918	19.1404	10.3539		1.04388	13080.6	1.04113	608209
		2.14289	3.30578		267.25	1.17806e+06	3.10769	18.7225	13.6608		1.05355	10846.6	1.05077	606194
		2.14369	3.30578		267.5	1.17261e+06	3.1362	19.5234	15.709		1.06321	8263.54	1.06041	604780
		2.14449	3.30578		267.75	1172914	3.16471	18.9458	19.7312		1.07288	5385.45	1.07005	603867
		2.1453	3.30578		268	1.17324e+06	3.19322	23.2506	21.472		1.08255	2265.38	1.07969	603510
		2.1461	3.30578		268.25	1.16458e+06	3.22173	25.6961	23.5048		1.09221	1042.58	1.08933	603474
		2.1469	3.30578		268.5	1.15356e+06	3.25024	27.5055	26.5486		1.10188	4479.75	1.09897	603997
		2.1477	3.30578		268.75	1.14737e+06	3.27875	28.5939	29.7172		1.11154	7954.91	1.10861	604868
		2.1485	3.30578		269	1.14466e+06	3.30727	32.5096	32.0951		1.12121	11412.6	1.11825	606214
		2.1493	3.30578		269.25	1.14935e+06	3.33578	33.1396	31.8882		1.13087	14778.7	1.12789	607706
		2.15	3.30578		269.5	1.14881e+06	3.36429	34.7572	32.2025		1.14054	17974.4	1.13753	609143
		2.1501	3.30578		269.75	1.14302e+06	3.3928	39.1965	30.1274		1.1502	20918	1.14717	610821
		2.1509	3.30578		270	1.13639e+06	3.42131	39.4127	29.1439		1.15987	23527.9	1.15681	612600
		2.1517	3.30578		270.25	1.12892e+06	3.44982	40.5958	27.8482		1.16954	25725.6	1.16645	614346
		2.1525	3.30578		270.5	1.12374e+06	3.47833	39.9435	26.168		1.1792	27440.2	1.17609	615977
		2.1533	3.30578		270.75	1.12874e+06	3.50684	38.0988	23.5102		1.18887	28611.8	1.18573	617591
		2.1541	3.30578		271	1.13277e+06	3.53535	38.0902	24.6039		1.19853	29194.6	1.19537	619029
		2.1549	3.30578		271.25	1.12857e+06	3.56386	38.1183	24.442		1.2082	29160.3	1.20501	620396
		2.15571	3.30578		271.5	1.12417e+06	3.59237	38.0142	25.1204		1.21786	28447.9	1.21465	621640
		2.15651	3.30578		271.75	1121258	3.62089	37.409	24.0899		1.22753	27099.5	1.22429	622851
		2.15731	3.30578		272	1.11345e+06	3.6494	33.0345	27.2392		1.23719	25175.1	1.23393	624029
		2.15811	3.30578		272.25	1.10847e+06	3.67791	31.9542	32.8656		1.24686	22726.8	1.24357	624888
		2.15891	3.30578		272.5	1.10585e+06	3.70642	32.5635	35.6121		1.25653	19823.8	1.25321	625713
		2.15971	3.30578		272.75	1.10266e+06	3.73493	33.6131	36.3709		1.26619	16549.8	1.26285	626465
		2.16051	3.30578		273	1.1043e+06	3.76344	35.9003	40.363		1.27586	13000.6	1.27249	626943
		2.16131	3.30579		273.25	1.10672e+06	3.79195	34.9484	43.023		1.28552	9280.92	1.28213	627289
		2.16211	3.30579		273.5	1.10768e+06	3.82046	38.3497	47.3557		1.29519	5500.85	1.29177	627591
		2.16291	3.30579		273.75	1.11157e+06	3.84897	41.2113	49.3254		1.30485	1772.77	1.30141	627485
		2.16371	3.30579		274	1.11135e+06	3.87748	43.982	49.3882		1.31452	1792.45	1.31105	626893
		2.16451	3.30579		274.25	1107528	3.90599	45.0629	46.5666		1.32419	5088.49	1.32069	625988
		2.16532	3.30579		274.5	1.10289e+06	3.93451	50.355	48.3469		1.33385	8008.55	1.33033	624688
		2.16612	3.30579		274.75	1.099e+06	3.96302	53.2426	46.8787		1.34352	10465.8	1.33997	623412
		2.16692	3.30579		275	1.09541e+06	3.99153	54.4187	46.1553		1.35318	12393.4	1.34961	621806
		2.16772	3.3058		275.25	1.09247e+06	4.02004	51.0684	43.5645		1.36285	13742.7	1.35925	620166
		2.16852	3.3058		275.5	1.08893e+06	4.04855	50.5604	43.7479		1.37251	14485.5	1.36889	618259
		2.16932	3.3058		275.75	1.08256e+06	4.07706	53.2272	43.2296		1.38218	14614.5	1.37853	616519
		2.17012	3.3058		276	1.0825e+06	4.10557	58.9591	45.4414		1.39184	14143.8	1.38817	614657
		2.17092	3.3058		276.25	1.08506e+06	4.13408	62.5485	43.6419		1.40151	13107.6	1.39781	612665
		2.17172	3.30581		276.5	1.08712e+06	4.16259	65.6131	44.4352		1.41118	11557.8	1.40745	610761
		2.17252	3.30581		276.75	1.08584e+06	4.1911	65.3251	42.6251		1.42084	9561.23	1.41709	609133
		2.17332	3.30581		277	1.08392e+06	4.21961	67.7873	45.3809		1.43051	7195.43	1.42673	607716
		2.17412	3.30581		277.25	1.08582e+06	4.24813	67.5905	44.5592		1.44017	4533.96	1.43637	606551
		2.17492	3.30582		277.5	1.08314e+06	4.27664	66.3546	41.9625		1.44984	1684.4	1.44601	605831
		2.17573	3.30582		277.75	1075966	4.30515	68.1623	42.4703		1.4595	1265.2	1.45565	605575
		2.17653	3.30582		278	1.06658e+06	4.33366	65.0154	48.8106		1.46917	4235.35	1.46529	605740
		2.17733	3.30583		278.25	1.06577e+06	4.36217	63.4023	54.1806		1.47883	7155.5	1.47493	606250
		2.17813	3.30583		278.5	1.06467e+06	4.39068	66.4493	59.0594		1.4885	9965.47	1.48457	606947
		2.17893	3.30584		278.75	1.06095e+06	4.41919	68.4708	58.0127		1.49817	12615.6	1.49421	607578
		2.17973	3.30584		279	1.05932e+06	4.4477	63.982	64.1198		1.50783	15065.6	1.50385	608687
		2.18053	3.30585		279.25	1.05686e+06	4.47621	63.7884	63.8147		1.5175	17282.9	1.51349	610087
		2.18133	3.30585		279.5	1060486	4.50472	63.2901	69.4975		1.52716	19239.8	1.52313	611530
		2.18213	3.30586		279.75	1.0621e+06	4.53323	62.3212	70.9508		1.53683	20911.2	1.53277	613219
		2.18293	3.30586		280	1.05958e+06	4.56175	65.5435	70.9728		1.54649	22235.6	1.54241	614854
		2.18373	3.30587		280.25	1.06146e+06	4.59026	62.5234	73.4174		1.55616	23179.1	1.55205	616563
		2.18453	3.30588		280.5	1.0633e+06	4.61877	68.1273	75.9739		1.56582	23753.8	1.56169	618061
		2.18534	3.30588		280.75	1059462	4.64728	72.5914	75.4684		1.57549	23934.8	1.57133	619506
		2.18614	3.30589		281	1.05555e+06	4.67579	80.5482	77.5566		1.58516	23698.1	1.58097	620637
		2.18694	3.3059		281.25	1.04996e+06	4.7043	79.7257	79.2142		1.59482	23023.7	1.59061	621654
		2.18774	3.30591		281.5	1.04391e+06	4.73281	86.269	78.2826		1.60449	21898.9	1.60025	622684
		2.18854	3.30592		281.75	1.04157e+06	4.76132	86.1539	75.1985		1.61415	20322.5	1.60989	623621
		2.18934	3.30593		282	1.04539e+06	4.78983	88.9895	70.2341		1.62382	18308.2	1.61953	624287
		2.19014	3.30594		282.25	1.05269e+06	4.81834	87.2528	70.6557		1.63348	15887.6	1.62917	624764
		2.19094	3.30595		282.5	1.05886e+06	4.84686	88.3925	71.3867		1.64315	13111.7	1.63881	625134
		2.19174	3.30597		282.75	1.07029e+06	4.87537	90.9923	73.2199		1.65281	10047.3	1.64845	625499
		2.19254	3.30598		283	1.08686e+06	4.90388	88.5748	74.9486		1.66248	6761.01	1.65809	625866
		2.19334	3.306		283.25	1.11502e+06	4.93239	91.9682	74.6592		1.67215	3400.95	1.66773	625852
		2.19414	3.30601		283.5	1.15918e+06	4.9609	97.4079	76.5718		1.68181	79.5306	1.67737	625567
		2.19494	3.30603		283.75	1.21089e+06	4.98941	97.8857	74.914		1.69148	3088.1	1.68701	624997
		2.19575	3.30605		284	1.27124e+06	5.01792	91.8619	80.4075		1.70114	5990.45	1.69665	624639
		2.19655	3.30607		284.25	1340539	5.04643	88.7967	75.9449		1.71081	8526.05	1.70629	624067
		2.19735	3.30609		284.5	1.40864e+06	5.07494	91.2602	73.8945		1.72047	10609.1	1.71593	623210
		2.19815	3.30611		284.75	1.46674e+06	5.10345	93.5581	74.0273		1.73014	12173.9	1.72557	622176
		2.19895	3.30613		285	1517118	5.13196	92.4219	71.7498		1.73981	13177.9	1.73521	621221
		2.19975	3.30616		285.25	1.54901e+06	5.16048	86.7342	74.1646		1.74947	13602.3	1.74485	620018
		2.20055	3.30618		285.5	1.57349e+06	5.18899	85.6595	66.2015		1.75914	13452	1.75449	618574
		2.20135	3.30621		285.75	1.58112e+06	5.2175	87.7409	64.6247		1.7688	12725.8	1.76413	616980
		2.20215	3.30624		286	1.57288e+06	5.24601	86.2462	62.9734		1.77847	11485.7	1.77377	615279
		2.20295	3.30627		286.25	1.56449e+06	5.27452	80.9815	60.3896		1.78813	9804.04	1.78341	613669
		2.20375	3.30631		286.5	1.56966e+06	5.30303	86.8101	65.7127		1.7978	7748.8	1.79305	612210
		2.20455	3.30634		286.75	1.56472e+06	5.33154	88.5729	67.5205		1.80746	5391.21	1.80269	610832
		2.20536	3.30638		287	1.55288e+06	5.36005	93.2405	65.4623		1.81713	2801.77	1.81233	609470
		2.20616	3.30642		287.25	1.5377e+06	5.38856	95.2843	71.6222		1.8268	47.5757	1.82197	608503
		2.20696	3.30647		287.5	1.52122e+06	5.41707	98.5993	75.0049		1.83646	2808.98	1.83161	607972
		2.20776	3.30651		287.75	1.50811e+06	5.44558	102.55	78.4403		1.84613	5710.32	1.84125	607738
		2.20856	3.30656		288	1.49905e+06	5.4741	104.499	79.8932		1.85579	8602.6	1.85089	607869
		2.20936	3.30662		288.25	1.49997e+06	5.50261	107.936	82.5089		1.86546	11433.9	1.86053	607949
		2.21016	3.30667		288.5	1.50222e+06	5.53112	105.393	84.6802		1.87512	14137.1	1.87017	608295
		2.21096	3.30673		288.75	1.50459e+06	5.55963	103.161	82.796		1.88479	16626.5	1.87981	609044
		2.21176	3.30679		289	1.51772e+06	5.58814	103.265	87.4233		1.89445	18876.4	1.88945	610191
		2.21256	3.30686		289.25	1.53093e+06	5.61665	103.651	87.775		1.90412	20829.6	1.89909	611526
		2.21336	3.30693		289.5	1.54832e+06	5.64516	113.587	86.2072		1.91379	22427.4	1.90873	612927
		2.21416	3.30701		289.75	1.5714e+06	5.67367	110.923	89.2348		1.92345	23611.6	1.91837	614534
		2.21496	3.30709		290	1.60562e+06	5.70218	107.642	90.3709		1.93312	24327.4	1.92801	616057
		2.21577	3.30718		290.25	1.63672e+06	5.73069	107.33	86.993		1.94278	24527.9	1.93765	617364
		2.21657	3.30727		290.5	1.66947e+06	5.7592	106.218	78.7272		1.95245	24178.2	1.94729	618649
		2.21737	3.30736		290.75	1.70731e+06	5.78772	104.194	80.2908		1.96211	23260.2	1.95693	619786
		2.21817	3.30746		291	1.74583e+06	5.81623	100.208	78.6998		1.97178	21775.9	1.96657	620548
		2.21897	3.30757		291.25	1.78545e+06	5.84474	101.47	83.2496		1.98144	19749.8	1.97621	621441
		2.21977	3.30769		291.5	1.82472e+06	5.87325	106.327	90.9888		1.99111	17175.2	1.98585	622127
		2.22057	3.30781		291.75	1.85307e+06	5.90176	106.47	91.2613		2.00078	14190.5	1.99549	622671
		2.22137	3.30794		292	1.87139e+06	5.93027	105.818	87.9303		2.01044	10896	2.00513	622885
		2.22217	3.30808		292.25	1.89149e+06	5.95878	101.122	94.8303		2.02011	7400.63	2.01477	623254
		2.22297	3.30822		292.5	1.90227e+06	5.98729	104.461	101.478		2.02977	3823.13	2.02441	623235
		2.22377	3.30838		292.75	1.91604e+06	6.0158	105.009	101.538		2.03944	285.47	2.03405	623166
		2.22457	3.30854		293	1.93644e+06	6.04431	100.655	100.901		2.0491	3093.38	2.04369	622904
		2.22538	3.30871		293.25	1.9488e+06	6.07282	101.345	99.7053		2.05877	6203.56	2.05333	622336
		2.22618	3.30889		293.5	1.95338e+06	6.10134	100.891	100.295		2.06844	8949.43	2.06297	621643
		2.22698	3.30909		293.75	1.96087e+06	6.12985	112.333	97.4874		2.0781	11253.6	2.07261	620911
		2.22778	3.30929		294	1.96871e+06	6.15836	119.822	100.091		2.08777	13059.2	2.08225	620025
		2.22858	3.30951		294.25	1.9699e+06	6.18687	121.399	99.236		2.09743	14308.4	2.09189	619193
		2.22938	3.30974		294.5	1.9688e+06	6.21538	129.648	99.266		2.1071	14982.8	2.10153	618221
		2.23018	3.30998		294.75	1.98767e+06	6.24389	128.911	103.553		2.11676	15110.7	2.11117	617038
		2.23098	3.31023		295	1991660	6.2724	126.369	108.417		2.12643	14717.9	2.12081	615704
		2.23178	3.3105		295.25	1.98761e+06	6.30091	129.508	105.671		2.13609	13843.1	2.13045	614754
		2.23258	3.31079		295.5	1981268	6.32942	127.421	104.998		2.14576	12534.5	2.14009	613538
		2.23338	3.31109		295.75	1.97934e+06	6.35793	126.196	102.574		2.15543	10846.3	2.14973	612288
		2.23418	3.31141		296	1.98055e+06	6.38644	126.074	100.369		2.16509	8836.37	2.15937	611085
		2.23498	3.31174		296.25	1980687	6.41496	125.696	103.66		2.17476	6564.15	2.16901	610357
		2.23579	3.3121		296.5	1.99211e+06	6.44347	118.989	102.475		2.18442	4089.45	2.17865	609447
		2.23659	3.31247		296.75	2.00265e+06	6.47198	116.206	105.976		2.19409	1471.85	2.18829	608740
		2.23739	3.31287		297	2.00016e+06	6.50049	115.39	101.605				2.19793	608277
		2.23819	3.31329		297.25	1.98839e+06	6.529	110.572	106.057				2.20757	607981
		2.23899	3.31373		297.5	1.98197e+06	6.55751	110.631	101.111				2.21721	607583
		2.23979	3.31419		297.75	1.98865e+06	6.58602	106.589	101.977				2.22685	607570
		2.24059	3.31468		298	1.99075e+06	6.61453	100.827	103.024				2.23649	607732
		2.24139	3.31519		298.25	1.98791e+06	6.64304	103.234	101.137				2.24613	608197
		2.24219	3.31574		298.5	1.98682e+06	6.67155	103.403	96.1898				2.25577	608906
		2.24299	3.31631		298.75	1.98395e+06	6.70006	106.889	93.724				2.26541	610092
		2.24379	3.31691		299	1.98939e+06	6.72858	105.284	98.9085				2.27505	611298
		2.24459	3.31755		299.25	1.99665e+06	6.75709	110.857	99.5911				2.28469	612462
		2.2454	3.31822		299.5	1.99458e+06	6.7856	115.987	106.334				2.29433	613552
		2.2462	3.31892		299.75	1999846	6.81411	116.528	107.469				2.30397	614700
		2.247	3.31966		300	1.99308e+06	6.84262	121.8	111.324				2.31361	615888
		2.2478	3.32044		300.25	1.98309e+06	6.87113	128.513	106.018				2.32325	617178
		2.2486	3.32126		300.5	1976557	6.89964	130.085	104.654				2.33289	617999
		2.2494	3.32212		300.75	1.97357e+06	6.92815	131.418	102.907				2.34253	618771
		2.25	3.3228		301	1.96801e+06	6.95666	140.749	100.936				2.35217	619583
		2.2502	3.32303		301.25	1.96833e+06	6.98517	148.822	98.8698				2.36181	620425
		2.251	3.32398		301.5	1.97149e+06	7.01368	151.676	93.227				2.37145	620844
		2.2518	3.32498		301.75	1964057	7.0422	157.902	93.9806				2.38109	621311
		2.2526	3.32603		302	1.95427e+06	7.07071	164.818	89.6023				2.39073	621621
		2.2534	3.32714		302.25	1.94717e+06	7.09922	164.581	89.6497				2.40037	621985
		2.2542	3.3283		302.5	1.94199e+06	7.12773	161.238	90.1544				2.41001	622383
		2.25501	3.32952		302.75	1.93682e+06	7.15624	161.562	97.2598				2.41965	622954
		2.25581	3.3308		303	1.92982e+06	7.18475	155.689	98.8326				2.42929	623461
		2.25661	3.33214		303.25	1.91884e+06	7.21326	155.968	101.25				2.43893	623906
		2.25741	3.33355		303.5	1.90359e+06	7.24177	150.314	102.432				2.44857	624190
		2.25821	3.33502		303.75	1.8998e+06	7.27028	146.172	109.451				2.45821	624457
		2.25901	3.33657		304	1.8897e+06	7.29879	143.551	112.688				2.46785	624172
		2.25981	3.3382		304.25	1.88027e+06	7.3273	149.904	118.09				2.47749	623582
		2.26061	3.3399		304.5	1.88191e+06	7.35582	147.019	124.422				2.48713	622706
		2.26141	3.34169		304.75	1.87511e+06	7.38433	146.464	126.179				2.49677	621628
		2.26221	3.34356		305	1.8702e+06	7.41284	147.24	129.861				2.50641	620461
		2.26301	3.34552		305.25	1.8694e+06	7.44135	136.514	132.844				2.51605	619081
		2.26381	3.34757		305.5	1.86464e+06	7.46986	133.689	132.084				2.52569	617465
		2.26461	3.34972		305.75	1.86114e+06	7.49837	133.191	129.835				2.53533	615920
		2.26542	3.35197		306	1.8489e+06	7.52688	140.316	126.025				2.54498	614631
		2.26622	3.35433		306.25	1.83515e+06	7.55539	141.696	124.853				2.55462	613404
		2.26702	3.3568		306.5	1.83043e+06	7.5839	134.542	122.93				2.56426	611903
		2.26782	3.35937		306.75	1.82635e+06	7.61241	139.857	126.692				2.5739	610601
		2.26862	3.36207		307	1.81518e+06	7.64092	144.038	125.181				2.58354	609626
		2.26942	3.36489		307.25	1.79705e+06	7.66944	139.797	118.298				2.59318	609213
		2.27022	3.36784		307.5	1789348	7.69795	140.011	118.327				2.60282	608986
		2.27102	3.37093		307.75	1.77697e+06	7.72646	135.963	117.36				2.61246	608975
		2.27182	3.37415		308	1.76049e+06	7.75497	134.232	109.24				2.6221	608995
		2.27262	3.37751		308.25	1.74417e+06	7.78348	136.806	101.242				2.63174	609174
		2.27342	3.38103		308.5	1.72969e+06	7.81199	130.425	95.5733				2.64138	609444
		2.27422	3.3847		308.75	1719163	7.8405	133.933	91.4605				2.65102	609906
		2.27503	3.38853		309	1.71408e+06	7.86901	140.57	90.0463				2.66066	610352
		2.27583	3.39253		309.25	1.70815e+06	7.89752	150.503	92.347				2.6703	610905
		2.27663	3.39671		309.5	1.70363e+06	7.92603	145.141	93.87				2.67994	611432
		2.27743	3.40106		309.75	1.69901e+06	7.95454	143.637	93.523				2.68958	612372
		2.27823	3.4056		310	1.68625e+06	7.98306	142.678	97.1406				2.69922	613290
		2.27903	3.41034		310.25	1.6833e+06	8.01157	135.432	98.5174				2.70886	614114
		2.27983	3.41528		310.5	1.6853e+06	8.04008	138.643	94.5086				2.7185	615033
		2.28063	3.42043		310.75	1.67445e+06	8.06859	136.859	101.471				2.72814	616284
		2.28143	3.42579		311	1664907	8.0971	143.615	105.001				2.73778	617535
		2.28223	3.43138		311.25	1.66237e+06	8.12561	149.109	104.785				2.74742	618591
		2.28303	3.4372		311.5	1.66171e+06	8.15412	146.755	105.186				2.75706	619308
		2.28383	3.44327		311.75	1.66123e+06	8.18263	156.256	112.923				2.7667	620075
		2.28463	3.44958		312	1655202	8.21114	156.713	114.564				2.77634	621053
		2.28544	3.45615		312.25	1.64978e+06	8.23965	153.906	116.053				2.78598	621755
		2.28624	3.46299		312.5	1.64894e+06	8.26816	153.265	122.601				2.79562	622161
		2.28704	3.4701		312.75	1.63923e+06	8.29668	148.766	119.42				2.80526	622200
		2.28784	3.4775		313	1628482	8.32519	145.945	115.745				2.8149	622006
		2.28864	3.4852		313.25	1.61886e+06	8.3537	143.535	113.176				2.82454	621675
		2.28944	3.4932		313.5	1.61299e+06	8.38221	134.081	114.406				2.83418	621150
		2.29024	3.50151		313.75	1.61313e+06	8.41072	134.056	118.102				2.84382	620404
		2.29104	3.51015		314	1.61588e+06	8.43923	130.568	121.92				2.85346	619245
		2.29184	3.51913		314.25	1.61317e+06	8.46774	126.674	127.467				2.8631	618125
		2.29264	3.52846		314.5	1.61468e+06	8.49625	114.573	133.238				2.87274	616824
		2.29344	3.53814		314.75	1.618e+06	8.52476	113.55	135.451				2.88238	615394
		2.29424	3.54819		315	1.61657e+06	8.55327	114.726	136.074				2.89202	613724
		2.29505	3.55863		315.25	1.60739e+06	8.58178	111.125	132.53				2.90166	612147
		2.29585	3.56946		315.5	1.596e+06	8.6103	115.786	135.41				2.9113	610778
		2.29665	3.58069		315.75	1.59978e+06	8.63881	122.579	133.242				2.92094	609920
		2.29745	3.59235		316	1.60918e+06	8.66732	136.03	126.829				2.93058	609116
		2.29825	3.60443		316.25	1.61273e+06	8.69583	140.83	118.39				2.94022	608419
		2.29905	3.61696		316.5	1.61207e+06	8.72434	141.031	116.184				2.94986	608065
		2.29985	3.62994		316.75	1.61372e+06	8.75285	145.461	115.189				2.9595	607961
		2.30065	3.6434		317	1614854	8.78136	140.186	111.778				2.96914	608200
		2.30145	3.65734		317.25	1.61631e+06	8.80987	136.143	110.605				2.97878	608530
		2.30225	3.67178		317.5	1.61714e+06	8.83838	135.557	108.3				2.98842	609076
		2.30305	3.68673		317.75	1.61549e+06	8.86689	131.24	107.837				2.99806	609878
		2.30385	3.70221		318	1.61232e+06	8.8954	132.044	109.222				3.0077	611196
		2.30465	3.71823		318.25	1.6174e+06	8.92392	125.805	111.101				3.01734	612645
		2.30546	3.73481		318.5	1.6263e+06	8.95243	122.764	111.99				3.02698	614080
		2.30626	3.75196		318.75	1.63244e+06	8.98094	122.972	115.77				3.03662	615291
		2.30706	3.7697		319	1.62723e+06	9.00945	123.84	122.774				3.04626	616492
		2.30786	3.78804		319.25	1616674	9.03796	128.219	126.21				3.0559	617658
		2.30866	3.807		319.5	1.61188e+06	9.06647	128.282	130.844				3.06554	618643
		2.30946	3.8266		319.75	1.60721e+06	9.09498	135.098	136.752				3.07518	619426
		2.31026	3.84685		320	1.608e+06	9.12349	139.023	138.924				3.08482	620310
		2.31106	3.86776		320.25	1.60851e+06	9.152	141.428	138.445				3.09446	621204
		2.31186	3.88937		320.5	1599759	9.18051	151.18	142.655				3.1041	621999
		2.31266	3.91167		320.75	1.59656e+06	9.20902	156.261	141.537				3.11374	622605
		2.31346	3.9347		321	1.59939e+06	9.23754	159.236	144.291				3.12338	623095
		2.31426	3.95846		321.25	1.60479e+06	9.26605	161.405	134.459				3.13302	623580
		2.31507	3.98298		321.5	1.60714e+06	9.29456	154.661	135.465				3.14266	623992
		2.31587	4.00827		321.75	1.60721e+06	9.32307	150.79	130.245				3.1523	624331
		2.31667	4.03435		322	1.60239e+06	9.35158	148.475	130.848				3.16194	624598
		2.31747	4.06125		322.25	1.59549e+06	9.38009	145.604	126.108				3.17158	624792
		2.31827	4.08897		322.5	1.59504e+06	9.4086	149.02	127.496				3.18122	624913
		2.31907	4.11753		322.75	1.59765e+06	9.43711	152.842	128.597				3.19086	624961
		2.31987	4.14696		323	1592745	9.46562	157.095	124.373				3.2005	624936
		2.32067	4.17727		323.25	1.58323e+06	9.49413	146.02	126.101				3.21014	624839
		2.32147	4.20849		323.5	1.57741e+06	9.52264	150.813	124.099				3.21978	624669
		2.32227	4.24062		323.75	1.56843e+06	9.55116	151.863	125.937
		2.32307	4.2737		324	1.57201e+06	9.57967	152.723	130.261
		2.32387	4.30773		324.25	1.58194e+06	9.60818	156.106	124.792
		2.32467	4.34274		324.5	1.57576e+06	9.63669	155.208	125.053
		2.32548	4.37875		324.75	1.56648e+06	9.6652	150.18	129.561
		2.32628	4.41578		325	1.568e+06	9.69371	143.167	131.58
		2.32708	4.45384		325.25	1.56846e+06	9.72222	144.428	127.851
		2.32788	4.49296		325.5	1.56566e+06	9.75073	139.647	135.536
		2.32868	4.53315		325.75	1.56664e+06	9.77924	129.365	142.122
		2.32948	4.57444		326	1.57322e+06	9.80775	123.554	143.206
		2.33028	4.61683		326.25	1.58027e+06	9.83626	115.539	141.118
		2.33108	4.66036		326.5	1.58326e+06	9.86478	109.583	142.097
		2.33188	4.70504		326.75	1.58168e+06	9.89329	108.54	139.73
		2.33268	4.75088		327	1.57566e+06	9.9218	110.727	141.253
		2.33348	4.79792		327.25	1.57392e+06	9.95031	105.195	140.531
		2.33428	4.84616		327.5	1.57514e+06	9.97882	119.02	139.8
		2.33509	4.89562		327.75	1.57146e+06	10.0073	123.101	137.513
		2.33589	4.94633		328	1569130	10.0358	125.935	137.569
		2.33669	4.9983		328.25	1.56002e+06	10.0643	128.561	140.266
		2.33749	5.05155		328.5	1.55447e+06	10.0929	133.62	138.668
		2.33829	5.10609		328.75	1.55619e+06	10.1214	137.009	132.254
		2.33909	5.16194		329	1.55534e+06	10.1499	141.661	132.155
		2.33989	5.21913		329.25	1.54657e+06	10.1784	143.124	123.359
		2.34069	5.27766		329.5	1.54006e+06	10.2069	146.068	120.147
		2.34149	5.33755		329.75	1.53672e+06	10.2354	142.556	123.453
		2.34229	5.39882		330	1535439	10.2639	143.417	123.09
		2.34309	5.46148		330.25	1.53419e+06	10.2924	144.712	114.821
		2.34389	5.52555		330.5	1.5311e+06	10.3209	138.814	117.781
		2.34469	5.59105		330.75	1532138	10.3495	131.673	117.743
		2.3455	5.65798		331	1.52962e+06	10.378	131.013	114.99
		2.3463	5.72636		331.25	1.52207e+06	10.4065	127.315	113.338
		2.3471	5.7962		331.5	1.51802e+06	10.435	125.39	102.866
		2.3479	5.86752		331.75	1.51594e+06	10.4635	122.428	106.914
		2.3487	5.94032		332	1.50844e+06	10.492	125.103	113.326
		2.3495	6.01463		332.25	1.49705e+06	10.5205	125.872	119.321
		2.35	6.06183		332.5	1.49019e+06	10.549	135.328	122.773
		2.3503	6.09044		332.75	1.48665e+06	10.5776	131.205	129.117
		2.3511	6.16777		333	1477984	10.6061	132.324	135.396
		2.3519	6.24663		333.25	1.47674e+06	10.6346	128.698	137.546
		2.3527	6.32702		333.5	1476704	10.6631	127.899	141.201
		2.3535	6.40896		333.75	1.4734e+06	10.6916	127.787	142.608
		2.3543	6.49244		334	1469114	10.7201	129.89	142.074
		2.35511	6.57749		334.25	1.46837e+06	10.7486	123.759	136.813
		2.35591	6.66409		334.5	1.47147e+06	10.7771	126.721	137.287
		2.35671	6.75227		334.75	1.47024e+06	10.8056	124.326	145.375
		2.35751	6.84201		335	1.46471e+06	10.8341	121.613	142.852
		2.35831	6.93332		335.25	1.45764e+06	10.8627	123.862	138.707
		2.35911	7.02621		335.5	1.45485e+06	10.8912	124.14	136.68
		2.35991	7.12067		335.75	1.45175e+06	10.9197	120.828	133.052
		2.36071	7.2167		336	1.44708e+06	10.9482	124.766	125.731
		2.36151	7.31431		336.25	1.44417e+06	10.9767	119.731	116.212
		2.36231	7.41349		336.5	1.44995e+06	11.0052	118.837	115.928
		2.36311	7.51423		336.75	1.44857e+06	11.0337	123.089	123.132
		2.36391	7.61654		337	1.44345e+06	11.0622	132.094	125.993
		2.36471	7.7204		337.25	1445772	11.0907	138.058	124.362
		2.36552	7.82581		337.5	1.44815e+06	11.1193	141.596	123.957
		2.36632	7.93276		337.75	1.44397e+06	11.1478	140.119	123.17
		2.36712	8.04125		338	1.43869e+06	11.1763	144.104	121.627
		2.36792	8.15126		338.25	1.43327e+06	11.2048	147.547	118.636
		2.36872	8.26278		338.5	1.43186e+06	11.2333	149.661	116.518
		2.36952	8.37579		338.75	1.4346e+06	11.2618	148.907	113.701
		2.37032	8.49029		339	1.43137e+06	11.2903	145.993	109.134
		2.37112	8.60626		339.25	1.43108e+06	11.3188	138.089	111.672
		2.37192	8.72368		339.5	1.43512e+06	11.3473	140.414	113.836
		2.37272	8.84254		339.75	1433485	11.3758	135	120.29
		2.37352	8.9628		340	1.4286e+06	11.4044	129.797	117.818
		2.37432	9.08447		340.25	1.42126e+06	11.4329	126.469	115.111
		2.37513	9.2075		340.5	1.41997e+06	11.4614	121.527	111.212
		2.37593	9.33189		340.75	1.41803e+06	11.4899	112.227	108.808
		2.37673	9.4576		341	1.41353e+06	11.5184	105.811	103.865
		2.37753	9.58461		341.25	1.41003e+06	11.5469	96.1801	102.837
		2.37833	9.71289		341.5	1.40835e+06	11.5754	97.8962	104.662
		2.37913	9.84241		341.75	1409682	11.6039	99.6282	99.0153
		2.37993	9.97314		342	1.40843e+06	11.6325	101.053	89.6904
		2.38073	10.1051		342.25	1.40027e+06	11.661	100.333	84.3273
		2.38153	10.2381		342.5	1.39513e+06	11.6895	100.33	87.5747
		2.38233	10.3723		342.75	1.39409e+06	11.718	101.992	82.8566
		2.38313	10.5076		343	1.39286e+06	11.7465	104.843	79.2705
		2.38393	10.6439		343.25	1.38909e+06	11.775	107.428	77.6384
		2.38473	10.7812		343.5	1.38156e+06	11.8035	106.258	79.5665
		2.38554	10.9194		343.75	1.3756e+06	11.832	108.518	81.2136
		2.38634	11.0586		344	1.37211e+06	11.8605	108.538	80.0349
		2.38714	11.1987		344.25	1.3716e+06	11.889	105.791	81.1239
		2.38794	11.3396		344.5	1.37493e+06	11.9176	110.122	83.0234
		2.38874	11.4813		344.75	1.37728e+06	11.9461	104.069	85.106
		2.38954	11.6238		345	1.37808e+06	11.9746	103.965	86.2981
		2.39034	11.7669		345.25	1.37375e+06	12.0031	103.375	84.1376
		2.39114	11.9107		345.5	1.36733e+06	12.0316	103.699	88.6625
		2.39194	12.0551		345.75	1.35847e+06	12.0601	98.1285	89.6787
		2.39274	12.2		346	1.35323e+06	12.0886	94.1472	89.9998
		2.39354	12.3455		346.25	1.347e+06	12.1171	94.3336	89.7363
		2.39434	12.4914		346.5	1.34601e+06	12.1456	97.421	87.2421
		2.39515	12.6376		346.75	1349945	12.1742	89.3441	86.0088
		2.39595	12.7842		347	1.35572e+06	12.2027	86.6441	82.7001
		2.39675	12.9311		347.25	1.35668e+06	12.2312	82.8875	80.9869
		2.39755	13.0782		347.5	1.36012e+06	12.2597	84.0786	78.8196
		2.39835	13.2254		347.75	1.3622e+06	12.2882	81.3282	74.8442
		2.39915	13.3728		348	1.35951e+06	12.3167	77.1817	76.3717
		2.39995	13.5201		348.25	1.35035e+06	12.3452	78.6979	75.8378
		2.40075	13.6675		348.5	1.34237e+06	12.3737	79.4042	77.2033
		2.40155	13.8147		348.75	1.33595e+06	12.4023	75.888	76.4799
		2.40235	13.9619		349	1.33301e+06	12.4308	74.6388	72.3695
		2.40315	14.1087		349.25	1.33169e+06	12.4593	70.2977	69.8544
		2.40395	14.2553		349.5	1335429	12.4878	73.7764	69.9586
		2.40475	14.4016		349.75	1.33605e+06	12.5163	68.6567	67.0622
		2.40556	14.5474		350	1.3333e+06	12.5448	72.6011	64.3831
		2.40636	14.6928		350.25	1.33081e+06	12.5733	73.9308	63.859
		2.40716	14.8376		350.5	1.32867e+06	12.6018	74.8814	65.1085
		2.40796	14.9818		350.75	1.33037e+06	12.6303	72.9259	59.6543
		2.40876	15.1252		351	1.32653e+06	12.6588	73.2873	57.0624
		2.40956	15.268		351.25	1.31394e+06	12.6874	77.7472	56.7688
		2.41036	15.4099		351.5	1.30925e+06	12.7159	74.3719	55.0655
		2.41116	15.5509		351.75	1.30753e+06	12.7444	70.5167	53.8875
		2.41196	15.6909		352	1.30233e+06	12.7729	73.9996	47.0596
		2.41276	15.8299		352.25	1.29839e+06	12.8014	71.3252	42.0975
		2.41356	15.9678		352.5	1.29819e+06	12.8299	71.3102	39.0232
		2.41436	16.1045		352.75	1.30077e+06	12.8584	68.6005	38.5192
		2.41517	16.24		353	1.29674e+06	12.8869	64.8723	40.4794
		2.41597	16.3742		353.25	1.29634e+06	12.9154	66.4367	40.1557
		2.41677	16.5069		353.5	1.29003e+06	12.9439	63.8695	40.4661
		2.41757	16.6382		353.75	1.28245e+06	12.9725	59.5554	37.9766
		2.41837	16.7679		354	1.2817e+06	13.001	58.3333	37.5505
		2.41917	16.8961		354.25	1.28536e+06	13.0295	57.0717	37.0611
		2.41997	17.0226		354.5	1.28686e+06	13.058	54.993	38.6828
		2.42077	17.1473		354.75	1.28534e+06	13.0865	49.2954	38.88
		2.42157	17.2702		355	1.28699e+06	13.115	48.0212	40.8897
		2.42237	17.3913		355.25	1.28495e+06	13.1435	48.4482	43.481
		2.42317	17.5104		355.5	1.28383e+06	13.172	47.9579	43.4598
		2.42397	17.6275		355.75	1.284e+06	13.2005	43.9896	42.7167
		2.42477	17.7425		356	1.27932e+06	13.2291	42.9836	44.7913
		2.42558	17.8554		356.25	1.278e+06	13.2576	42.5019	44.7237
		2.42638	17.966		356.5	1.28385e+06	13.2861	38.5299	46.077
		2.42718	18.0744		356.75	1.28242e+06	13.3146	40.9689	44.6268
		2.42798	18.1805		357	1.2803e+06	13.3431	40.4514	42.5286
		2.42878	18.2842		357.25	1.28081e+06	13.3716	36.1886	42.2071
		2.42958	18.3854		357.5	1.27969e+06	13.4001	29.04	39.1201
		2.43038	18.484		357.75	1.27528e+06	13.4286	28.0924	36.0331
		2.43118	18.5802		358	1.27113e+06	13.4572	27.179	36.9209
		2.43198	18.6736		358.25	1.27423e+06	13.4857	27.8099	32.5897
		2.43278	18.7645		358.5	1.27047e+06	13.5142	27.3519	31.0728
		2.43358	18.8525		358.75	1.2629e+06	13.5427	30.1483	27.7686
		2.43438	18.9378		359	1258564	13.5712	30.9998	27.3326
		2.43519	19.0202		359.25	1.25744e+06	13.5997	30.3363	23.6269
		2.43599	19.0997		359.5	1.26077e+06	13.6282	30.2846	24.2101
		2.43679	19.1763		359.75	1262499	13.6567	31.1061	23.4972
		2.43759	19.2499		360	1.26191e+06	13.6852	32.4559	23.1621
		2.43839	19.3204		360.25	1.25366e+06	13.7137	33.6448	20.9412
		2.43919	19.3879		360.5	1.24599e+06	13.7423	32.5152	18.5436
		2.43999	19.4523		360.75	1.24193e+06	13.7708	31.6593	15.1631
		2.44079	19.5135		361	1.23807e+06	13.7993	30.4244	13.5828
		2.44159	19.5715		361.25	1234450	13.8278	28.6589	11.7021
		2.44239	19.6262		361.5	1.23344e+06	13.8563	25.9009	13.0275
		2.44319	19.6777		361.75	1.23372e+06	13.8848	24.5042	11.8055
		2.44399	19.726		362	1.23536e+06	13.9133	20.4615	11.9623
		2.44479	19.7708		362.25	1237871	13.9418	15.3108	10.5249
		2.4456	19.8123		362.5	1.23346e+06	13.9703	13.2824	9.58084
		2.4464	19.8505		362.75	1.22978e+06	13.9989	11.5863	8.65412
		2.4472	19.8852		363	1.23092e+06	14.0274	10.2223	7.7447
		2.448	19.9165		363.25	1.23132e+06	14.0559	9.19056	6.85257
		2.4488	19.9443		363.5	1223890	14.0844	8.49104	5.97775
		2.4496	19.9687		363.75	1.2217e+06	14.1129	8.12375	5.12022
		2.45	19.9796		364	1.22714e+06	14.1414	8.08867	4.27999
		2.4504	19.9896		364.25	1.22717e+06	14.1699	8.38582	3.45706
		2.4512	20.007		364.5	1.22343e+06	14.1984	9.01518	2.65143
		2.452	20.0209		364.75	1.22086e+06	14.227	9.97677	1.86309
		2.4528	20.0313		365	1.21909e+06
		2.4536	20.0382		365.25	1.21673e+06
		2.4544	20.0415		365.5	1.21327e+06
		2.45521	20.0413		365.75	1213741
		2.45601	20.0376		366	1.20842e+06
		2.45681	20.0304		366.25	1.20645e+06
		2.45761	20.0196		366.5	1.20812e+06
		2.45841	20.0053		366.75	1.20667e+06
		2.45921	19.9876		367	1.20603e+06
		2.46001	19.9663		367.25	1.20514e+06
		2.46081	19.9416		367.5	1.20527e+06
		2.46161	19.9133		367.75	1.20574e+06
		2.46241	19.8817		368	1.1996e+06
		2.46321	19.8466		368.25	1192309
		2.46401	19.8081		368.5	1.18521e+06
		2.46481	19.7662		368.75	1.18105e+06
		2.46562	19.721		369	1.18163e+06
		2.46642	19.6724		369.25	1.18288e+06
		2.46722	19.6206		369.5	1.18453e+06
		2.46802	19.5655		369.75	1.18701e+06
		2.46882	19.5071		370	1.18747e+06
		2.46962	19.4456		370.25	1.18719e+06
		2.47042	19.3809		370.5	1.18793e+06
		2.47122	19.3131		370.75	1.18877e+06
		2.47202	19.2422		371	1180544
		2.47282	19.1683		371.25	1.17633e+06
		2.47362	19.0914		371.5	1.17464e+06
		2.47442	19.0116		371.75	1174635
		2.47523	18.9289		372	1.17229e+06
		2.47603	18.8433		372.25	1.17087e+06
		2.47683	18.755		372.5	1.16953e+06
		2.47763	18.6639		372.75	1170186
		2.47843	18.5701		373	1.16424e+06
		2.47923	18.4737		373.25	1.15984e+06
		2.48003	18.3748		373.5	1.16155e+06
		2.48083	18.2733		373.75	1159229
		2.48163	18.1694		374	1.15834e+06
		2.48243	18.0631		374.25	1.15835e+06
		2.48323	17.9544		374.5	1.15672e+06
		2.48403	17.8435		374.75	1.15263e+06
		2.48483	17.7304		375	1.1461e+06
		2.48564	17.6152		375.25	1.14437e+06
		2.48644	17.4979		375.5	1.14245e+06
		2.48724	17.3786		375.75	1.14434e+06
		2.48804	17.2573		376	1.1383e+06
		2.48884	17.1342		376.25	1.133e+06
		2.48964	17.0093		376.5	1129638
		2.49044	16.8826		376.75	1.13132e+06
		2.49124	16.7543		377	1135169
		2.49204	16.6243		377.25	1.13134e+06
		2.49284	16.4929		377.5	1126276
		2.49364	16.36		377.75	1.11992e+06
		2.49444	16.2257		378	1.11013e+06
		2.49525	16.0901		378.25	1.10504e+06
		2.49605	15.9533		378.5	1.10591e+06
		2.49685	15.8153		378.75	1.10594e+06
		2.49765	15.6761		379	1.10775e+06
		2.49845	15.536		379.25	1.10879e+06
		2.49925	15.3949		379.5	1.10882e+06
		2.50005	15.2529		379.75	1.10532e+06
		2.50085	15.1101		380	1.09846e+06
		2.50165	14.9665		380.25	1.09669e+06
		2.50245	14.8223		380.5	1.09635e+06
		2.50325	14.6774		380.75	1.09935e+06
		2.50405	14.532		381	1.09928e+06
		2.50485	14.3861		381.25	1096657
		2.50566	14.2398		381.5	1.09783e+06
		2.50646	14.0932		381.75	1095846
		2.50726	13.9463		382	1.09266e+06
		2.50806	13.7991		382.25	1.0919e+06
		2.50886	13.6519		382.5	1.09415e+06
		2.50966	13.5045		382.75	1.09573e+06
		2.51046	13.3572		383	1.09195e+06
		2.51126	13.2098		383.25	1.09247e+06
		2.51206	13.0626		383.5	1.0909e+06
		2.51286	12.9155		383.75	1.09404e+06
		2.51366	12.7687		384	1093704
		2.51446	12.6221		384.25	1.09019e+06
		2.51527	12.4759		384.5	1.09305e+06
		2.51607	12.33		384.75	1.09325e+06
		2.51687	12.1847		385	1.09126e+06
		2.51767	12.0398		385.25	1.0867e+06
		2.51847	11.8954		385.5	1084000
		2.51927	11.7517		385.75	1.08579e+06
		2.52007	11.6086		386	1085519
		2.52087	11.4663		386.25	1.08437e+06
		2.52167	11.3246		386.5	1079957
		2.52247	11.1838		386.75	1081436
		2.52327	11.0438		387	1.08102e+06
		2.52407	10.9047		387.25	1.08368e+06
		2.52487	10.7666		387.5	1.08397e+06
		2.52568	10.6294		387.75	1.07844e+06
		2.52648	10.4932		388	1.06925e+06
		2.52728	10.358		388.25	1.06615e+06
		2.52808	10.224		388.5	1.06275e+06
		2.52888	10.091		388.75	1.05707e+06
		2.52968	9.95924		389	1.05609e+06
		2.53048	9.82863		389.25	1.05659e+06
		2.53128	9.69924		389.5	1.05095e+06
		2.53208	9.57109		389.75	1.04689e+06
		2.53288	9.44422		390	1.04613e+06
		2.53368	9.31865		390.25	1.04487e+06
		2.53448	9.1944		390.5	1.04459e+06
		2.53529	9.07151		390.75	1.04259e+06
		2.53609	8.95		391	1.03561e+06
		2.53689	8.82988		391.25	1.03031e+06
		2.53769	8.71117		391.5	1.02673e+06
		2.53849	8.59391		391.75	1028670
		2.53929	8.47809		392	1.02847e+06
		2.54009	8.36375		392.25	1.03111e+06
		2.54089	8.25089		392.5	1.03348e+06
		2.54169	8.13953		392.75	1.03241e+06
		2.54249	8.02968		393	1.03154e+06
		2.54329	7.92136		393.25	1.02982e+06
		2.54409	7.81457		393.5	1.02707e+06
		2.54489	7.70932		393.75	1.02374e+06
		2.5457	7.60562		394	1.02216e+06
		2.5465	7.50348		394.25	1.02227e+06
		2.5473	7.4029		394.5	1.02607e+06
		2.5481	7.30389		394.75	1.02446e+06
		2.5489	7.20645		395	1.01843e+06
		2.5497	7.11059		395.25	1.01779e+06
		2.55	7.07504		395.5	1.01712e+06
		2.5505	7.01629		395.75	1.01538e+06
		2.5513	6.92357		396	1.01439e+06
		2.5521	6.83242		396.25	1.00837e+06
		2.5529	6.74285		396.5	1.00711e+06
		2.5537	6.65484		396.75	1001723
		2.5545	6.5684		397	996460
		2.55531	6.48353		397.25	996073
		2.55611	6.4002		397.5	999824
		2.55691	6.31843		397.75	1.00126e+06
		2.55771	6.2382		398	997592
		2.55851	6.1595		398.25	993638
		2.55931	6.08233		398.5	996284
		2.56011	6.00668		398.75	998197
		2.56091	5.93254		399	996404
		2.56171	5.85989		399.25	994883
		2.56251	5.78873		399.5	992878
		2.56331	5.71904		399.75	990351
		2.56411	5.65082		400	988959
		2.56491	5.58404		400.25	990716
		2.56572	5.5187		400.5	986822
		2.56652	5.45478		400.75	983272
		2.56732	5.39226		401	982805
		2.56812	5.33114		401.25	981086
		2.56892	5.27139		401.5	983480
		2.56972	5.213		401.75	981117
		2.57052	5.15596		402	976114
		2.57132	5.10025		402.25	975289
		2.57212	5.04584		402.5	978768
		2.57292	4.99273		402.75	979512
		2.57372	4.9409		403	976547
		2.57452	4.89032		403.25	974484
		2.57533	4.84099		403.5	970023
		2.57613	4.79288		403.75	966876
		2.57693	4.74597		404	966486
		2.57773	4.70025		404.25	964346
		2.57853	4.65569		404.5	962927
		2.57933	4.61229		404.75	965086
		2.58013	4.57001		405	966835
		2.58093	4.52884		405.25	966398
		2.58173	4.48877		405.5	964117
		2.58253	4.44976		405.75	958258
		2.58333	4.41181		406	954080
		2.58413	4.37489		406.25	952929
		2.58493	4.33899		406.5	952548
		2.58574	4.30408		406.75	949915
		2.58654	4.27015		407	949706
		2.58734	4.23717		407.25	946515
		2.58814	4.20514		407.5	943983
		2.58894	4.17402		407.75	944541
		2.58974	4.1438		408	952474
		2.59054	4.11446		408.25	958538
		2.59134	4.08599		408.5	959516
		2.59214	4.05836		408.75	958050
		2.59294	4.03155		409	956445
		2.59374	4.00556		409.25	958679
		2.59454	3.98035		409.5	958744
		2.59535	3.95591		409.75	954570
		2.59615	3.93222		410	951810
		2.59695	3.90928		410.25	949463
		2.59775	3.88705		410.5	950650
		2.59855	3.86552		410.75	956627
		2.59935	3.84467		411	956661
		2.60015	3.82449		411.25	948516
		2.60095	3.80496		411.5	941225
		2.60175	3.78607		411.75	942450
		2.60255	3.76779		412	943524
		2.60335	3.75012		412.25	943671
		2.60415	3.73303		412.5	940322
		2.60495	3.71651		412.75	938279
		2.60576	3.70055		413	938125
		2.60656	3.68512		413.25	939548
		2.60736	3.67023		413.5	936419
		2.60816	3.65584		413.75	926995
		2.60896	3.64195		414	920029
		2.60976	3.62855		414.25	919239
		2.61056	3.61561		414.5	919417
		2.61136	3.60313		414.75	914942
		2.61216	3.59109		415	908734
		2.61296	3.57948		415.25	909731
		2.61376	3.56829		415.5	915608
		2.61456	3.5575		415.75	917618
		2.61537	3.54711		416	916335
		2.61617	3.5371		416.25	911019
		2.61697	3.52745		416.5	907583
		2.61777	3.51816		416.75	905145
		2.61857	3.50922		417	905562
		2.61937	3.50061		417.25	910617
		2.62017	3.49233		417.5	911208
		2.62097	3.48437		417.75	909892
		2.62177	3.4767		418	907889
		2.62257	3.46933		418.25	906040
		2.62337	3.46225		418.5	898072
		2.62417	3.45544		418.75	893743
		2.62497	3.4489		419	894643
		2.62578	3.44261		419.25	898155
		2.62658	3.43658		419.5	896634
		2.62738	3.43078		419.75	892633
		2.62818	3.42521		420	890837
		2.62898	3.41987		420.25	890745
		2.62978	3.41475		420.5	891687
		2.63058	3.40983		420.75	887937
		2.63138	3.40511		421	884233
		2.63218	3.40059		421.25	881351
		2.63298	3.39625		421.5	879304
		2.63378	3.3921		421.75	878358
		2.63458	3.38812		422	882030
		2.63539	3.3843		422.25	885580
		2.63619	3.38065		422.5	881901
		2.63699	3.37715		422.75	874497
		2.63779	3.3738		423	869626
		2.63859	3.37059		423.25	865939
		2.63939	3.36752		423.5	866191
		2.64019	3.36459		423.75	870240
		2.64099	3.36178		424	867377
		2.64179	3.3591		424.25	863905
		2.64259	3.35653		424.5	864235
		2.64339	3.35408		424.75	866030
		2.64419	3.35173		425	865736
		2.64499	3.34949		425.25	860697
		2.6458	3.34735		425.5	859797
		2.6466	3.34531		425.75	860027
		2.6474	3.34336		426	854712
		2.6482	3.3415		426.25	852477
		2.649	3.33972		426.5	853144
		2.6498	3.33802		426.75	852093
		2.65	3.33761		427	849409
		2.6506	3.33641		427.25	848301
		2.6514	3.33486		427.5	848559
		2.6522	3.33339		427.75	848856
		2.653	3.33199		428	851309
		2.6538	3.33066		428.25	854013
		2.6546	3.32938		428.5	850994
		2.65541	3.32817		428.75	847491
		2.65621	3.32702		429	846386
		2.65701	3.32592		429.25	847264
		2.65781	3.32487		429.5	848432
		2.65861	3.32388		429.75	846191
		2.65941	3.32293		430	842226
		2.66021	3.32203		430.25	836626
		2.66101	3.32117		430.5	833794
		2.66181	3.32035		430.75	837110
		2.66261	3.31958		431	833784
		2.66341	3.31884		431.25	828411
		2.66421	3.31814		431.5	826686
		2.66502	3.31748		431.75	821987
		2.66582	3.31685		432	818045
		2.66662	3.31625		432.25	820254
		2.66742	3.31568		432.5	825615
		2.66822	3.31514		432.75	830899
		2.66902	3.31463		433	825492
		2.66982	3.31414		433.25	822306
		2.67062	3.31368		433.5	823988
		2.67142	3.31324		433.75	824562
		2.67222	3.31283		434	819876
		2.67302	3.31243		434.25	820631
		2.67382	3.31206		434.5	823213
		2.67462	3.31171		434.75	819871
		2.67543	3.31137		435	818946
		2.67623	3.31106		435.25	816669
		2.67703	3.31076		435.5	815286
		2.67783	3.31047		435.75	814515
		2.67863	3.31021		436	813485
		2.67943	3.30995		436.25	810218
		2.68023	3.30971		436.5	805569
		2.68103	3.30948		436.75	804136
		2.68183	3.30927		437	800701
		2.68263	3.30907		437.25	795503
		2.68343	3.30887		437.5	791636
		2.68423	3.30869		437.75	791778
		2.68504	3.30852		438	789062
		2.68584	3.30836		438.25	788815
		2.68664	3.30821		438.5	786451
		2.68744	3.30806		438.75	781173
		2.68824	3.30793		439	779800
		2.68904	3.3078		439.25	781853
		2.68984	3.30768		439.5	784296
		2.69064	3.30756		439.75	786020
		2.69144	3.30745		440	784622
		2.69224	3.30735		440.25	781713
		2.69304	3.30726		440.5	778472
		2.69384	3.30717		440.75	779413
		2.69464	3.30708		441	777217
		2.69545	3.307		441.25	774692
		2.69625	3.30693		441.5	773466
		2.69705	3.30685		441.75	773674
		2.69785	3.30679		442	771800
		2.69865	3.30672		442.25	768453
		2.69945	3.30667		442.5	767626
		2.70025	3.30661		442.75	769260
		2.70105	3.30656		443	765616
		2.70185	3.30651		443.25	758935
		2.70265	3.30646		443.5	758258
		2.70345	3.30642		443.75	763598
		2.70425	3.30638		444	763280
		2.70506	3.30634		444.25	762426
		2.70586	3.3063		444.5	764127
		2.70666	3.30627		444.75	762938
		2.70746	3.30624		445	761786
		2.70826	3.30621		445.25	762079
		2.70906	3.30618		445.5	760800
		2.70986	3.30615		445.75	759323
		2.71066	3.30613		446	759487
		2.71146	3.3061		446.25	758672
		2.71226	3.30608		446.5	756679
		2.71306	3.30606		446.75	757792
		2.71386	3.30604		447	759281
		2.71466	3.30603		447.25	757468
		2.71547	3.30601		447.5	756655
		2.71627	3.30599		447.75	752221
		2.71707	3.30598		448	748178
		2.71787	3.30597		448.25	750476
		2.71867	3.30595		448.5	753401
		2.71947	3.30594		448.75	753089
		2.72027	3.30593		449	748130
		2.72107	3.30592		449.25	745356
		2.72187	3.30591		449.5	744444
		2.72267	3.3059		449.75	744706
		2.72347	3.30589		450	743909
		2.72427	3.30588		450.25	738917
		2.72508	3.30588		450.5	739223
		2.72588	3.30587		450.75	738866
		2.72668	3.30586		451	738365
		2.72748	3.30586		451.25	737412
		2.72828	3.30585		451.5	738713
		2.72908	3.30584		451.75	739282
		2.72988	3.30584		452	737382
		2.73068	3.30584		452.25	733200
		2.73148	3.30583		452.5	730252
		2.73228	3.30583		452.75	727367
		2.73308	3.30582		453	731234
		2.73388	3.30582		453.25	731323
		2.73468	3.30582		453.5	727394
		2.73549	3.30581		453.75	725759
		2.73629	3.30581		454	723694
		2.73709	3.30581		454.25	719927
		2.73789	3.30581		454.5	718806
		2.73869	3.3058		454.75	718765
		2.73949	3.3058		455	719973
		2.74029	3.3058		455.25	717378
		2.74109	3.3058		455.5	712362
		2.74189	3.3058		455.75	709459
		2.74269	3.30579		456	708046
		2.74349	3.30579		456.25	710193
		2.74429	3.30579		456.5	711059
		2.7451	3.30579		456.75	712938
		2.7459	3.30579		457	713976
		2.7467	3.30579		457.25	713197
		2.7475	3.30579		457.5	712687
		2.7483	3.30579		457.75	709647
		2.7491	3.30578		458	709604
		2.7499	3.30578		458.25	709340
		2.75	3.30578		458.5	711660
		2.7507	3.30578		458.75	709452
		2.7515	3.30578		459	705176
		2.7523	3.30578		459.25	706239
		2.7531	3.30578		459.5	705720
		2.7539	3.30578		459.75	701785
		2.7547	3.30578		460	700874
		2.75551	3.30578		460.25	698861
		2.75631	3.30578		460.5	698940
		2.75711	3.30578		460.75	698330
		2.75791	3.30578		461	700533
		2.75871	3.30578		461.25	699608
		2.75951	3.30578		461.5	696806
		2.76031	3.30578		461.75	696595
		2.76111	3.30578		462	696567
		2.76191	3.30578		462.25	693343
		2.76271	3.30578		462.5	689991
		2.76351	3.30578		462.75	692530
		2.76431	3.30578		463	691837
		2.76512	3.30578		463.25	689617
		2.76592	3.30578		463.5	689558
		2.76672	3.30578		463.75	689796
		2.76752	3.30578		464	689857
		2.76832	3.30578		464.25	688866
		2.76912	3.30578		464.5	691087
		2.76992	3.30577		464.75	689286
		2.77072	3.30577		465	689822
		2.77152	3.30577		465.25	690851
		2.77232	3.30577		465.5	693507
		2.77312	3.30577		465.75	689621
		2.77392	3.30577		466	682817
		2.77472	3.30577		466.25	681517
		2.77553	3.30577		466.5	681547
		2.77633	3.30577		466.75	684166
		2.77713	3.30577		467	683052
		2.77793	3.30577		467.25	680132
		2.77873	3.30577		467.5	677601
		2.77953	3.30577		467.75	674124
		2.78033	3.30577		468	671908
		2.78113	3.30577		468.25	671949
		2.78193	3.30577		468.5	672206
		2.78273	3.30577		468.75	669217
		2.78353	3.30577		469	670344
		2.78433	3.30577		469.25	674150
		2.78514	3.30577		469.5	674705
		2.78594	3.30577		469.75	674415
		2.78674	3.30577		470	671605
		2.78754	3.30577		470.25	668857
		2.78834	3.30577		470.5	666514
		2.78914	3.30577		470.75	664673
		2.78994	3.30577		471	662180
		2.79074	3.30577		471.25	661414
		2.79154	3.30577		471.5	662612
		2.79234	3.30577		471.75	663515
		2.79314	3.30577		472	661613
		2.79394	3.30577		472.25	659754
		2.79474	3.30577		472.5	657824
		2.79555	3.30577		472.75	659354
		2.79635	3.30577		473	662312
		2.79715	3.30577		473.25	658945
		2.79795	3.30577		473.5	654234
		2.79875	3.30577		473.75	654077
		2.79955	3.30577		474	652418
		2.80035	3.30577		474.25	650782
		2.80115	3.30577		474.5	650109
		2.80195	3.30577		474.75	652278
		2.80275	3.30577		475	648656
		2.80355	3.30577		475.25	645411
		2.80435	3.30577		475.5	644124
		2.80516	3.30577		475.75	640714
		2.80596	3.30577		476	640741
		2.80676	3.30577		476.25	643506
		2.80756	3.30577		476.5	644638
		2.80836	3.30577		476.75	643454
		2.80916	3.30577		477	641048
		2.80996	3.30577		477.25	639962
		2.81076	3.30577		477.5	640290
		2.81156	3.30577		477.75	636609
		2.81236	3.30577		478	634275
		2.81316	3.30577		478.25	634501
		2.81396	3.30577		478.5	633787
		2.81476	3.30577		478.75	633436
		2.81557	3.30577		479	633259
		2.81637	3.30577		479.25	634035
		2.81717	3.30577		479.5	636193
		2.81797	3.30577		479.75	634826
		2.81877	3.30577		480	632960
		2.81957	3.30577		480.25	632413
		2.82037	3.30577		480.5	630573
		2.82117	3.30577		480.75	626646
		2.82197	3.30577		481	623991
		2.82277	3.30577		481.25	622902
		2.82357	3.30577		481.5	621414
		2.82437	3.30577		481.75	620209
		2.82518	3.30577		482	622735
		2.82598	3.30577		482.25	622763
		2.82678	3.30577		482.5	623728
		2.82758	3.30577		482.75	625485
		2.82838	3.30577		483	626514
		2.82918	3.30577		483.25	624857
		2.82998	3.30577		483.5	624388
		2.83078	3.30577		483.75	622352
		2.83158	3.30577		484	621768
		2.83238	3.30577		484.25	621221
		2.83318	3.30577		484.5	620195
		2.83398	3.30577		484.75	621990
		2.83478	3.30577		485	620302
		2.83559	3.30577		485.25	617019
		2.83639	3.30577		485.5	615069
		2.83719	3.30577		485.75	617022
		2.83799	3.30577		486	618154
		2.83879	3.30577		486.25	616640
		2.83959	3.30577		486.5	615350
		2.84039	3.30577		486.75	614178
		2.84119	3.30577		487	611471
		2.84199	3.30577		487.25	609637
		2.84279	3.30577		487.5	611964
		2.84359	3.30577		487.75	612924
		2.84439	3.30577		488	612246
		2.8452	3.30577		488.25	613837
		2.846	3.30577		488.5	613384
		2.8468	3.30577		488.75	610918
		2.8476	3.30577		489	607515
		2.8484	3.30577		489.25	604381
		2.8492	3.30577		489.5	603709
		2.85	3.30577		489.75	606014
					490	604748
					490.25	602857
					490.5	603004
					490.75	600012
					491	597471
					491.25	598793
					491.5	600954
					491.75	601416
					492	601224
					492.25	598533
					492.5	594652
					492.75	594236
					493	592443
					493.25	590283
					493.5	589227
					493.75	588653
					494	589452
					494.25	587631
					494.5	585966
					494.75	586446
					495	586802
					495.25	586770
					495.5	586368
					495.75	585086
					496	584623
					496.25	580625
					496.5	579747
					496.75	581056
					497	582421
					497.25	581495
					497.5	580598
					497.75	580641
					498	579679
					498.25	579427
					498.5	582308
					498.75	581368
					499	577737
					499.25	575226
					499.5	572659
					499.75	570144
					500	568629
					500.25	567714
					500.5	568544
					500.75	569542
					501	569410
					501.25	571209
					501.5	571156
					501.75	570280
					502	570292
					502.25	569721
					502.5	569793
					502.75	566586
					503	565192
					503.25	568264
					503.5	568347
					503.75	564847
					504	562079
					504.25	562593
					504.5	562374
					504.75	562938
					505	562974
					505.25	561423
					505.5	558482
					505.75	553270
					506	549723
					506.25	547744
					506.5	546305
					506.75	545176
					507	545855
					507.25	544673
					507.5	545330
					507.75	545188
					508	544876
					508.25	543111
					508.5	543311
					508.75	541180
					509	541502
					509.25	541533
					509.5	540325
					509.75	541402
					510	542630
					510.25	540972
					510.5	539037
					510.75	538523
					511	539168
					511.25	539081
					511.5	539567
					511.75	539662
					512	537152
					512.25	534580
					512.5	534816
					512.75	535366
					513	535084
					513.25	534555
					513.5	533646
					513.75	534694
					514	533920
					514.25	533261
					514.5	533190
					514.75	533641
					515	533237
					515.25	531925
					515.5	530986
					515.75	532004
					516	532236
					516.25	528274
					516.5	525807
					516.75	525281
					517	525812
					517.25	528057
					517.5	527225
					517.75	526551
					518	528976
					518.25	531839
					518.5	531114
					518.75	529579
					519	524946
					519.25	521435
					519.5	519154
					519.75	519580
					520	517430
					520.25	514669
					520.5	514328
					520.75	515183
					521	515826
					521.25	516371
					521.5	516309
					521.75	515956
					522	513931
					522.25	512086
					522.5	513176
					522.75	510502
					523	505472
					523.25	505769
					523.5	505814
					523.75	505645
					524	507229
					524.25	508668
					524.5	506479
					524.75	507245
					525	506235
					525.25	504739
					525.5	502426
					525.75	499851
					526	501086
					526.25	500323
					526.5	497342
					526.75	497631
					527	498135
					527.25	497654
					527.5	497772
					527.75	498791
					528	500183
					528.25	499696
					528.5	499462
					528.75	499038
					529	497311
					529.25	496306
					529.5	496550
					529.75	494828
					530	493815
					530.25	494636
					530.5	495897
					530.75	497006
					531	496322
					531.25	492425
					531.5	493409
					531.75	493331
					532	493664
					532.25	493990
					532.5	494204
					532.75	491265
					533	489653
					533.25	489474
					533.5	489786
					533.75	489333
					534	490363
					534.25	491138
					534.5	490119
					534.75	488917
					535	488804
					535.25	487823
					535.5	487836
					535.75	487205
					536	485751
					536.25	487519
					536.5	487632
					536.75	488747
					537	489744
					537.25	488101
					537.5	485465
					537.75	484639
					538	484526
					538.25	482690
					538.5	480620
					538.75	480724
					539	481528
					539.25	480984
					539.5	479477
					539.75	476753
					540	475946
					540.25	477444
					540.5	476415
					540.75	474731
					541	474567
					541.25	475732
					541.5	476123
					541.75	474122
					542	470800
					542.25	470964
					542.5	470895
					542.75	470844
					543	471780
					543.25	469569
					543.5	468851
					543.75	467670
					544	468093
					544.25	469853
					544.5	471565
					544.75	472138
					545	473598
					545.25	475320
					545.5	473482
					545.75	471522
					546	471773
					546.25	471718
					546.5	471188
					546.75	471223
					547	470573
					547.25	471452
					547.5	473032
					547.75	471113
					548	466908
					548.25	464749
					548.5	463091
					548.75	460247
					549	458719
					549.25	457844
					549.5	458365
					549.75	459435
					550	460859
					550.25	460386
					550.5	456471
					550.75	456852
					551	456814
					551.25	457799
					551.5	460530
					551.75	458725
					552	456055
					552.25	455304
					552.5	457656
					552.75	456454
					553	456769
					553.25	457329
					553.5	456128
					553.75	453358
					554	451464
					554.25	452508
					554.5	452978
					554.75	454337
					555	454076
					555.25	453897
					555.5	454270
					555.75	451984
					556	452122
					556.25	453700
					556.5	451820
					556.75	447901
					557	445891
					557.25	445504
					557.5	444638
					557.75	443047
					558	440095
					558.25	439770
					558.5	440643
					558.75	439929
					559	439287
					559.25	440272
					559.5	439689
					559.75	440580
					560	443133
					560.25	445231
					560.5	444478
					560.75	441448
					561	438095
					561.25	438348
					561.5	437557
					561.75	433255
					562	429934
					562.25	429639
					562.5	429053
					562.75	430040
					563	431654
					563.25	433058
					563.5	432220
					563.75	429957
					564	431619
					564.25	433385
					564.5	431640
					564.75	431059
					565	429846
					565.25	429088
					565.5	429126
					565.75	430572
					566	430734
					566.25	430314
					566.5	430758
					566.75	428340
					567	426170
					567.25	425188
					567.5	423580
					567.75	421504
					568	424334
					568.25	424684
					568.5	423698
					568.75	422032
					569	420085
					569.25	421334
					569.5	421692
					569.75	423374
					570	422049
					570.25	418200
					570.5	415395
					570.75	418619
					571	418764
					571.25	418041
					571.5	416710
					571.75	415080
					572	411999
					572.25	409800
					572.5	409960
					572.75	410065
					573	411294
					573.25	413097
					573.5	413609
					573.75	413363
					574	412557
					574.25	411078
					574.5	410664
					574.75	411663
					575	411465
					575.25	408946
					575.5	409782
					575.75	411262
					576	409371
					576.25	408127
					576.5	409080
					576.75	407599
					577	406510
					577.25	404985
					577.5	405030
					577.75	406485
					578	404692
					578.25	403473
					578.5	401720
					578.75	400958
					579	402315
					579.25	401750
					579.5	401267
					579.75	403090
					580	403549
					580.25	403578
					580.5	401889
					580.75	403022
					581	402160
					581.25	398993
					581.5	397550
					581.75	398623
					582	399788
					582.25	398712
					582.5	398685
					582.75	399857
					583	398504
					583.25	396304
					583.5	395116
					583.75	394782
					584	394780
					584.25	396368
					584.5	397186
					584.75	397775
					585	397524
					585.25	396117
					585.5	394041
					585.75	394259
					586	394755
					586.25	391916
					586.5	390436
					586.75	389337
					587	388160
					587.25	387537
					587.5	388973
					587.75	390755
					588	390905
					588.25	388419
					588.5	386208
					588.75	385862
					589	387897
					589.25	388177
					589.5	386543
					589.75	384321
					590	385590
					590.25	383430
					590.5	380617
					590.75	380559
					591	381909
					591.25	384580
					591.5	386401
					591.75	386449
					592	385762
					592.25	384027
					592.5	382570
					592.75	381571
					593	383162
					593.25	381239
					593.5	378857
					593.75	378261
					594	379577
					594.25	380629
					594.5	379033
					594.75	375250
					595	373975
					595.25	372588
					595.5	372837
					595.75	372123
					596	370302
					596.25	369349
					596.5	370083
					596.75	371409
					597	372059
					597.25	370712
					597.5	368693
					597.75	368825
					598	368962
					598.25	367581
					598.5	366550
					598.75	367962
					599	368849
					599.25	369186
					599.5	368704
					599.75	369742
					600	369500
					600.25	368494
					600.5	367764
					600.75	368869
					601	367656
					601.25	366113
					601.5	366466
					601.75	365338
					602	365066
					602.25	362896
					602.5	361622
					602.75	362348
					603	363745
					603.25	363577
					603.5	360466
					603.75	360142
					604	361022
					604.25	361521
					604.5	360351
					604.75	358841
					605	357510
					605.25	358245
					605.5	360746
					605.75	361631
					606	360447
					606.25	358799
					606.5	357403
					606.75	356759
					607	356081
					607.25	356385
					607.5	356453
					607.75	355686
					608	352923
					608.25	348323
					608.5	348096
					608.75	349247
					609	351743
					609.25	352740
					609.5	353661
					609.75	354529
					610	354609
					610.25	353670
					610.5	352305
					610.75	352067
					611	353610
					611.25	356020
					611.5	354706
					611.75	352130
					612	350248
					612.25	350679
					612.5	352083
					612.75	350280
					613	349391
					613.25	347929
					613.5	346025
					613.75	345147
					614	343636
					614.25	344058
					614.5	345929
					614.75	348295
					615	348032
					615.25	346375
					615.5	345040
					615.75	345647
					616	347055
					616.25	344627
					616.5	345064
					616.75	346832
					617	345440
					617.25	344019
					617.5	343133
					617.75	342903
					618	342112
					618.25	342873
					618.5	343527
					618.75	345015
					619	345090
					619.25	344266
					619.5	345082
					619.75	344221
					620	344437
					620.25	342908
					620.5	340749
					620.75	339518
					621	340868
					621.25	339709
					621.5	338112
					621.75	336551
					622	336053
					622.25	336371
					622.5	337163
					622.75	337867
					623	338802
					623.25	338365
					623.5	337276
					623.75	335920
					624	335374
					624.25	333509
					624.5	332213
					624.75	332523
					625	332623
					625.25	333032
					625.5	332870
					625.75	332575
					626	333685
					626.25	333986
					626.5	334418
					626.75	333033
					627	331462
					627.25	329620
					627.5	327693
					627.75	328358
					628	329207
					628.25	329074
					628.5	329809
					628.75	329878
					629	328004
					629.25	325955
					629.5	323873
					629.75	324600
					630	326052
					630.25	326618
					630.5	326632
					630.75	325945
					631	323994
					631.25	322029
					631.5	321189
					631.75	322635
					632	324382
					632.25	324214
					632.5	322883
					632.75	322974
					633	320356
					633.25	320855
					633.5	323531
					633.75	324001
					634	324472
					634.25	322852
					634.5	322192
					634.75	321830
					635	322788
					635.25	323221
					635.5	321393
					635.75	319584
					636	318277
					636.25	316253
					636.5	316198
					636.75	317873
					637	317129
					637.25	315403
					637.5	313242
					637.75	314031
					638	314775
					638.25	315482
					638.5	315355
					638.75	314660
					639	313572
					639.25	313015
					639.5	313983
					639.75	314064
					640	313910
					640.25	313304
					640.5	311754
					640.75	312512
					641	312687
					641.25	312717
					641.5	313558
					641.75	313303
					642	311020
					642.25	311600
					642.5	311428
					642.75	312258
					643	311425
					643.25	310991
					643.5	311233
					643.75	311691
					644	312119
					644.25	311199
					644.5	309349
					644.75	309526
					645	308594
					645.25	307857
					645.5	306077
					645.75	305856
					646	305768
					646.25	307142
					646.5	308171
					646.75	305515
					647	304776
					647.25	306101
					647.5	305649
					647.75	304887
					648	303694
					648.25	301114
					648.5	298471
					648.75	297945
					649	298123
					649.25	300081
					649.5	301255
					649.75	301566
					650	302085
					650.25	302136
					650.5	302636
					650.75	303706
					651	302824
					651.25	300683
					651.5	300124
					651.75	298020
					652	297423
					652.25	300139
					652.5	302589
					652.75	305021
					653	302790
					653.25	298527
					653.5	295826
					653.75	295964
					654	295645
					654.25	295404
					654.5	295197
					654.75	295188
					655	294815
					655.25	294711
					655.5	294924
					655.75	295566
					656	294485
					656.25	292052
					656.5	291737
					656.75	293081
					657	293688
					657.25	291862
					657.5	291870
					657.75	293379
					658	292869
					658.25	291405
					658.5	290099
					658.75	291062
					659	293356
					659.25	293210
					659.5	292309
					659.75	291422
					660	290217
					660.25	291656
					660.5	291355
					660.75	290134
					661	290232
					661.25	289286
					661.5	288820
					661.75	288110
					662	287984
					662.25	289405
					662.5	289327
					662.75	289043
					663	288083
					663.25	288454
					663.5	289548
					663.75	290534
					664	290450
					664.25	291248
					664.5	291913
					664.75	291063
					665	289401
					665.25	288309
					665.5	286837
					665.75	286874
					666	287874
					666.25	286890
					666.5	286677
					666.75	287292
					667	288001
					667.25	287051
					667.5	287451
					667.75	287674
					668	286294
					668.25	286111
					668.5	284417
					668.75	284138
					669	283356
					669.25	283000
					669.5	284868
					669.75	285865
					670	285207
					670.25	283605
					670.5	281923
					670.75	279913
					671	278350
					671.25	278659
					671.5	278040
					671.75	277046
					672	277714
					672.25	278219
					672.5	277998
					672.75	277163
					673	278305
					673.25	278763
					673.5	279713
					673.75	279845
					674	278495
					674.25	277364
					674.5	278710
					674.75	277947
					675	276777
					675.25	274820
					675.5	274112
					675.75	274833
					676	275000
					676.25	273464
					676.5	273997
					676.75	275678
					677	273629
					677.25	272294
					677.5	271922
					677.75	271576
					678	270827
					678.25	270981
					678.5	271927
					678.75	271473
					679	272176
					679.25	273156
					679.5	272874
					679.75	272302
					680	270772
					680.25	269354
					680.5	268929
					680.75	269226
					681	267887
					681.25	268352
					681.5	268199
					681.75	269458
					682	269266
					682.25	269207
					682.5	268935
					682.75	267080
					683	266407
					683.25	266998
					683.5	267086
					683.75	268794
					684	269105
					684.25	268203
					684.5	267889
					684.75	269483
					685	270066
					685.25	268708
					685.5	267380
					685.75	265951
					686	264692
					686.25	264493
					686.5	266041
					686.75	265881
					687	265575
					687.25	267291
					687.5	266948
					687.75	265446
					688	265600
					688.25	265032
					688.5	265556
					688.75	266667
					689	265672
					689.25	264364
					689.5	263183
					689.75	263049
					690	262112
					690.25	261181
					690.5	262347
					690.75	263703
					691	263763
					691.25	263403
					691.5	262946
					691.75	263532
					692	262059
					692.25	258891
					692.5	257420
					692.75	257084
					693	255758
					693.25	254800
					693.5	254508
					693.75	256412
					694	258025
					694.25	257308
					694.5	256083
					694.75	257215
					695	257175
					695.25	255947
					695.5	256018
					695.75	256562
					696	258295
					696.25	258957
					696.5	257996
					696.75	256243
					697	256563
					697.25	257195
					697.5	256053
					697.75	257342
					698	257975
					698.25	256415
					698.5	255299
					698.75	254991
					699	254384
					699.25	254269
					699.5	255504
					699.75	254465
					700	252057
					700.25	251609
					700.5	253107
					700.75	254419
					701	253230
					701.25	252291
					701.5	252305
					701.75	250952
					702	249830
					702.25	250171
					702.5	250484
					702.75	251255
					703	250349
					703.25	249401
					703.5	249210
					703.75	250364
					704	251393
					704.25	249989
					704.5	249637
					704.75	249372
					705	249199
					705.25	247841
					705.5	246409
					705.75	245626
					706	247270
					706.25	248865
					706.5	250174
					706.75	255012
					707	262229
					707.25	268010
					707.5	275715
					707.75	283762
					708	290473
					708.25	294587
					708.5	295977
					708.75	295620
					709	294420
					709.25	292469
					709.5	288433
					709.75	285426
					710	284424
					710.25	284193
					710.5	280968
					710.75	277193
					711	272729
					711.25	269114
					711.5	266908
					711.75	265565
					712	263280
					712.25	261075
					712.5	259213
					712.75	258645
					713	257411
					713.25	256468
					713.5	256831
					713.75	256880
					714	256934
					714.25	255294
					714.5	254566
					714.75	254723
					715	255082
					715.25	255755
					715.5	254023
					715.75	251265
					716	250185
					716.25	249235
					716.5	248375
					716.75	247535
					717	248533
					717.25	250839
					717.5	250067
					717.75	251211
					718	253170
					718.25	253478
					718.5	253747
					718.75	254163
					719	256557
					719.25	257278
					719.5	258695
					719.75	261323
					720	262376
					720.25	263482
					720.5	262472
					720.75	262844
					721	262706
					721.25	262579
					721.5	260125
					721.75	258146
					722	256898
					722.25	255407
					722.5	255403
					722.75	254859
					723	253789
					723.25	254056
					723.5	253607
					723.75	253438
					724	254129
					724.25	255201
					724.5	254539
					724.75	253713
					725	251780
					725.25	249590
					725.5	249306
					725.75	249471
					726	250048
					726.25	250126
					726.5	249594
					726.75	250471
					727	251676
					727.25	250629
					727.5	247869
					727.75	247568
					728	249608
					728.25	249616
					728.5	249572
					728.75	250057
					729	250225
					729.25	249236
					729.5	249567
					729.75	248776
					730	246276
					730.25	246411
					730.5	246925
					730.75	245945
					731	246940
					731.25	246166
					731.5	245314
					731.75	244486
					732	245096
					732.25	245759
					732.5	246218
					732.75	246499
					733	246448
					733.25	246575
					733.5	245500
					733.75	245941
					734	245662
					734.25	245662
					734.5	244916
					734.75	245033
					735	246093
					735.25	247723
					735.5	248946
					735.75	248476
					736	246327
					736.25	246260
					736.5	246083
					736.75	244940
					737	244538
					737.25	244433
					737.5	244542
					737.75	244433
					738	242912
					738.25	243050
					738.5	243132
					738.75	240815
					739	239975
					739.25	241298
[truncated: 50 more rows]

## Sheet: Fig.2
Fig.2a					Fig.2b										Fig.2c			Fig.2d									Fig.2e					Fig.2f
Pt foil		PtFe@FeSAs-N-C			Fe foil		PtFe@FeSAs-N-C		FePc			FeSAs-N-C	Fe2O3		x	y		Fe foil		FePc		FeSAs-N-C		PtFe@FeSAs-N-C			FeSAs-N-C		PtFe@FeSAs-N-C			FeSAs-N-C		PtFe@FeSAs-N-C
11367.9	0.01688	11365	0.00653		6915.49	0.00166	6913.49	0.02343	0.00182	6912.12	0.000811777	6975.05	0.00279		0	7112		0	0.18311	0	0.07402	0	0.14509	0	0.12558		25	1599.95	25	2380.98		0	542.361	0	93.5575
11372.9	0.01628	11369	0.00613		6919.36	0.00161	6917.36	0.02025	0.00165	6922.13	0.00055693	6985.04	0.00201		0.914	7115.06		0.03068	0.18162	0.03068	0.08067	0.03068	0.14736	0.03068	0.12764		24.95	1370.56	24.95	2037.02		5.8651	542.102	5.8651	183.786
11377.9	0.01582	11373.1	0.00577		6923.22	0.00155	6921.22	0.01358	0.00149	6932.12	0.00051972	6995.04	0.00138		2.05	7118.9		0.06136	0.17716	0.06136	0.09795	0.06136	0.15387	0.06136	0.13328		24.9	1163.4	24.9	1726.04		11.7302	566.14	11.7302	268.811
11383	0.01531	11377	0.00549		6927.09	0.0015	6925.09	0.01073	0.00152	6942.13	0.000474934	7005.05	0.000744372		3	7122		0.09204	0.16985	0.09204	0.12135	0.09204	0.16382	0.09204	0.14123		24.85	978.447	24.85	1448.02		17.5953	376.576	17.5953	253.236
11388	0.01463	11380.9	0.00516		6930.96	0.00144	6928.96	0.00377	0.00137	6952.13	0.00027268	7015.05	0.000123385					0.12272	0.15983	0.12272	0.1478	0.12272	0.1762	0.12272	0.14991		24.8	815.711	24.8	1202.97		23.4604	459.009	23.4604	428.958
11392.9	0.01411	11384.9	0.00459		6934.97	0.00139	6932.97	0.0041	0.000891489	6962.13	-0.000190866	7025.05	-0.000757727					0.1534	0.14736	0.1534	0.17555	0.1534	0.18993	0.1534	0.15794		24.75	675.189	24.75	990.886		29.3255	531.641	29.3255	287.28
11397.9	0.01381	11388.7	0.00441		6939	0.00133	6937	0.00151	0.000677714	6972.13	-0.00040199	7035.04	-0.000946233					0.18408	0.1328	0.18408	0.20342	0.18408	0.20402	0.18408	0.16428		24.7	556.882	24.7	811.768		35.1906	503.471	35.1906	332.101
11402.9	0.01339	11392.5	0.00402		6943.04	0.00128	6941.04	0.00572	0.000493055	6982.12	-0.000445021	7045.04	-0.00131					0.21476	0.11666	0.21476	0.23047	0.21476	0.21758	0.21476	0.16833		24.65	460.79	24.65	665.616		41.0557	550.899	41.0557	156.72
11408	0.01295	11396.3	0.00358		6947	0.00122	6945	0.00839	0.000437054	6992.12	-0.000326179	7055.05	-0.00204					0.24544	0.09972	0.24544	0.25587	0.24544	0.22979	0.24544	0.16993		24.6	383.542	24.6	606.627		46.9208	576.426	46.9208	218.338
11412.9	0.01253	11400.2	0.00351		6950.89	0.00117	6948.89	-0.000301295	0.000339305	7002.13	-0.000250859	7065.05	-0.00241					0.27612	0.08329	0.27612	0.27884	0.27612	0.23991	0.27612	0.16939		24.55	341.504	24.55	528.752		52.7859	367.051	52.7859	336.655
11417.9	0.01209	11404.3	0.00324		6954.92	0.00111	6952.92	-0.00404	9.85422e-05	7012.13	-0.000479317	7075.04	-0.00179					0.3068	0.06958	0.3068	0.29869	0.3068	0.24724	0.3068	0.16748		24.5	320.396	24.5	499.049		58.651	507.677	58.651	367.273
11422.9	0.01166	11408.3	0.00265		6958.98	0.00105	6956.98	-0.00513	8.79613e-05	7022.13	-0.000534695	7085.04	-0.00105					0.33748	0.06205	0.33748	0.31492	0.33748	0.25111	0.33748	0.1653		24.45	346.551	24.45	471.09		64.5161	388.206	64.5161	428.593
11427.9	0.0113	11412.4	0.00254		6962.93	0.000997272	6960.93	0.00228	-0.00011184	7032.12	-0.000473484	7095.05	-4.22168e-05					0.36816	0.0639	0.36816	0.32722	0.36816	0.2509	0.36816	0.16419		24.4	368.679	24.4	466.404		70.3812	423.242	70.3812	365.617
11433	0.01087	11416.4	0.00218		6967	0.000940363	6965	0.00533	-0.000402276	7042.12	-0.000435936	7095.4	0.000124469					0.39884	0.07457	0.39884	0.33559	0.39884	0.24606	0.39884	0.16535		24.35	369.675	24.35	458.732		76.2463	494.89	76.2463	218.749
11438	0.01044	11420.5	0.00201		6970.87	0.000886264	6968.87	-0.000705708	-0.00056849	7052.13	-0.000295734	7095.75	0.00010719					0.42951	0.09058	0.42951	0.34042	0.42951	0.23608	0.42951	0.16945		24.3	359.174	24.3	463.882		82.1114	656.755	82.1114	435.794
11442.9	0.01009	11424.6	0.00163		6974.91	0.000829858	6972.91	-0.00565	-0.000491891	7062.13	6.39056e-05	7096.1	0.000341757					0.46019	0.10876	0.46019	0.34257	0.46019	0.22058	0.46019	0.17636		24.25	366.84	24.25	485.157		87.9765	748.644	87.9765	393.454
11448	0.00974	11428.7	0.000981982		6978.94	0.000773397	6976.94	0.000672383	-0.000529297	7072.12	0.000616836	7096.45	0.000579887					0.49087	0.12709	0.49087	0.34338	0.49087	0.19935	0.49087	0.18519		24.2	362.119	24.2	511.958		93.8416	637.662	93.8416	479.135
11452.9	0.00941	11432.5	0.00086022		6983.06	0.0007159	6981.06	0.00258	-0.000550773	7082.12	0.00133	7096.8	0.00068067					0.52155	0.14425	0.52155	0.34474	0.52155	0.1725	0.52155	0.19455		24.15	373.954	24.15	520.655		99.7067	507.317	99.7067	238.239
11457.9	0.00906	11436.6	0.000523953		6986.9	0.000662165	6984.9	0.00205	-0.000632805	7082.48	0.00135	7097.15	0.000858276					0.55223	0.15929	0.55223	0.34889	0.55223	0.14087	0.55223	0.20298		24.1	375.488	24.1	529.726		105.572	492.311	105.572	312.372
11462.9	0.00875	11440.6	0.000148121		6990.91	0.000606137	6988.91	-0.00296	-0.000715231	7082.83	0.00137	7097.5	0.00096471					0.58291	0.17147	0.58291	0.35817	0.58291	0.10744	0.58291	0.20926		24.05	390.967	24.05	518.087		111.437	606.549	111.437	347.033
11467.9	0.00845	11444.5	-4.04127e-05		6994.94	0.000549717	6992.94	0.000195694	-0.000774321	7083.17	0.00139	7097.85	0.0011					0.61359	0.18017	0.61359	0.37456	0.61359	0.0823	0.61359	0.21269		24	397.767	24	528.083		117.302	650.332	117.302	297.426
11472.9	0.00822	11448.4	-0.00051677		6999.05	0.000492263	6997.05	-0.000191707	-0.0011	7083.53	0.00121	7098.2	0.00103					0.64427	0.18486	0.64427	0.39933	0.64427	0.08833	0.64427	0.21338		23.95	394.686	23.95	523.178		123.167	579.359	123.167	319.949
11478	0.00799	11452.2	-0.000715269		7003.03	0.000436668	7001.03	-0.00279	-0.000936872	7083.88	0.00147	7098.55	0.000994879					0.67495	0.18511	0.67495	0.43285	0.67495	0.13113	0.67495	0.21245		23.9	400.575	23.9	515.265		129.032	641.629	129.032	215.7
11482.9	0.00783	11456	-0.00104		7007.1	0.000379731	7005.1	-0.00131	-0.000898721	7084.22	0.00137	7098.9	0.00117					0.70563	0.18061	0.70563	0.47477	0.70563	0.1942	0.70563	0.21232		23.85	374.698	23.85	496.479		134.897	427.136	134.897	290.377
11487.9	0.00772	11460.1	-0.00116		7010.99	0.000325297	7008.99	0.00279	-0.000899699	7084.58	0.0015	7099.25	0.00127					0.73631	0.1711	0.73631	0.52442	0.73631	0.26872	0.73631	0.21657		23.8	388.583	23.8	492.541		140.762	507.775	140.762	83.2755
11493	0.00775	11464.3	-0.00136		7015.01	0.00026917	7013.01	0.00114	-0.000820583	7084.92	0.00153	7099.6	0.0016					0.76699	0.1565	0.76699	0.58117	0.76699	0.35141	0.76699	0.22912		23.75	389.212	23.75	468.023		146.628	434.24	146.628	370.992
11497.9	0.00781	11468.1	-0.00148		7019.11	0.000211702	7017.11	0.00337	-0.000515528	7085.28	0.00174	7099.94	0.00175					0.79767	0.13681	0.79767	0.64467	0.79767	0.44062	0.79767	0.25274		23.7	388.793	23.7	455.539		152.493	461.824	152.493	373.621
11503	0.00806	11472.2	-0.00168		7023.16	0.000148577	7021.16	-0.00671	-0.000659316	7085.63	0.00163	7100.3	0.00161					0.82835	0.11229	0.82835	0.71498	0.82835	0.53519	0.82835	0.28781		23.65	376.382	23.65	462.031		158.358	680.32	158.358	319.658
11507.9	0.00845	11476.3	-0.00179		7027.12	5.59795e-05	7025.12	-0.0051	-0.000725327	7085.97	0.00178	7100.64	0.00164					0.85903	0.08353	0.85903	0.79259	0.85903	0.63407	0.85903	0.33259		23.6	358.157	23.6	471.587		164.223	529.821	164.223	382.499
11513	0.0092	11480.5	-0.00207		7031.04	5.62747e-06	7029.04	0.000652827	-0.000646245	7086.33	0.00166	7101	0.00191					0.88971	0.05239	0.88971	0.87832	0.88971	0.73626	0.88971	0.38427		23.55	358.82	23.55	456.264		170.088	626.624	170.088	458.441
11517.9	0.01017	11484.4	-0.00228		7035	-7.36005e-05	7033	6.47622e-05	-0.000464832	7086.67	0.00175	7101.34	0.00235					0.92039	0.02953	0.92039	0.97317	0.92039	0.8407	0.92039	0.4398		23.5	359.825	23.5	463.609		175.953	583.425	175.953	262.481
11522.9	0.01161	11488.5	-0.00214		7039	-0.000134756	7037	-0.000571931	-0.000426313	7087.03	0.00189	7101.7	0.0024					0.95107	0.04766	0.95107	1.07812	0.95107	0.94632	0.95107	0.49638		23.45	361.472	23.45	464.013		181.818	506.722	181.818	263.919
11527.9	0.01377	11492.6	-0.00196		7043.16	-0.00013846	7041.16	-0.000830179	-0.000290446	7087.38	0.00168	7102.05	0.00245					0.98175	0.08781	0.98175	1.19391	0.98175	1.05201	0.98175	0.55163		23.4	363.192	23.4	461.689		187.683	365.615	187.683	406.055
11532.9	0.01704	11496.6	-0.00197		7047.19	-0.000152925	7045.19	0.000752596	-0.000269244	7087.72	0.00182	7102.4	0.00269					1.01243	0.13311	1.01243	1.32092	1.01243	1.15665	1.01243	0.60377		23.35	363.676	23.35	446.029		193.548	449.005	193.548	531.887
11537.8	0.02195	11500.4	-0.00182		7051.13	-0.00019028	7049.13	-0.000882795	-0.000271487	7088.08	0.00183	7102.75	0.00284					1.04311	0.18024	1.04311	1.45894	1.04311	1.25912	1.04311	0.65167		23.3	368.365	23.3	437.773		199.413	411.592	199.413	544.519
11543	0.03042	11504.3	-0.00164		7055.07	-0.000187271	7053.07	9.08527e-06	-0.000202095	7088.42	0.00183	7103.1	0.00297					1.07379	0.2276	1.07379	1.6072	1.07379	1.3583	1.07379	0.69501		23.25	371.878	23.25	441.879		205.279	422.879	205.279	377.35
11543.4	0.03137	11508.2	-0.00135		7059.09	-0.000162849	7057.09	0.00168	2.63568e-05	7088.78	0.00215	7103.45	0.00301					1.10447	0.27384	1.10447	1.76427	1.10447	1.45311	1.10447	0.73434		23.2	369.6	23.2	438.248		211.144	614.869	211.144	315.183
11543.9	0.0325	11512	-0.00064996		7063.16	-0.000128483	7061.16	0.0029	0.000126634	7089.13	0.00214	7103.8	0.0031					1.13515	0.31767	1.13515	1.92814	1.13515	1.54251	1.13515	0.77108		23.15	360.796	23.15	431.078		217.009	728.464	217.009	433.619
11544.4	0.03365	11516	9.68556e-05		7067.22	-4.41452e-05	7065.22	0.00231	0.00030614	7089.48	0.00233	7104.15	0.00327					1.16583	0.35776	1.16583	2.09628	1.16583	1.62552	1.16583	0.80741		23.1	361.22	23.1	417.966		222.874	547.063	222.874	579.259
11544.9	0.03496	11520	0.0012		7071.13	0.00010377	7069.13	0.0039	0.000489326	7089.83	0.00238	7104.5	0.00383					1.19651	0.39279	1.19651	2.2657	1.19651	1.70124	1.19651	0.84593		23.05	335.486	23.05	413.079		228.739	328.67	228.739	508.904
11545.4	0.03629	11523.9	0.00246		7075.05	0.000272714	7073.05	0.00122	0.000685384	7090.17	0.00235	7104.85	0.00393					1.22718	0.42143	1.22718	2.43312	1.22718	1.76887	1.22718	0.8892		23	329.103	23	418.93		234.604	497.583	234.604	511.652
11545.9	0.03785	11528.1	0.00423		7079.1	0.000501205	7077.1	0.00463	0.00108	7090.53	0.00256	7105.2	0.00397					1.25786	0.4424	1.25786	2.595	1.25786	1.8277	1.25786	0.93919		22.95	310.027	22.95	434.326		240.469	601.003	240.469	551.706
11546.4	0.03928	11532.1	0.00681		7083.19	0.000826093	7081.19	0.0045	0.00132	7090.87	0.00223	7105.55	0.00439					1.28854	0.45448	1.28854	2.74773	1.28854	1.87715	1.28854	0.99672		22.9	289.72	22.9	425.183		246.334	709.829	246.334	535.264
11546.9	0.04093	11536.2	0.01061		7087.2	0.00127	7085.2	0.00596	0.00163	7091.23	0.00256	7105.9	0.00465					1.31922	0.45655	1.31922	2.8877	1.31922	1.91675	1.31922	1.06118		22.85	286.981	22.85	410.833		252.199	675.263	252.199	427.527
11547.4	0.04261	11540.3	0.01569		7091.16	0.00195	7089.16	0.00669	0.00213	7091.57	0.00254	7106.25	0.00474					1.3499	0.44766	1.3499	3.01147	1.3499	1.94617	1.3499	1.13058		22.8	287.649	22.8	419.442		258.065	488.405	258.065	329.296
11547.9	0.04459	11542.4	0.0192		7095.03	0.00281	7093.03	0.01313	0.00311	7091.93	0.00257	7106.59	0.00512					1.38058	0.42708	1.38058	3.11579	1.38058	1.96522	1.38058	1.20175		22.75	291.461	22.75	429.947		263.93	510.657	263.93	292.071
11548.4	0.04671	11544.4	0.02395		7099.03	0.00442	7097.03	0.01443	0.00374	7092.28	0.00264	7106.95	0.00552					1.41126	0.3945	1.41126	3.19782	1.41126	1.97384	1.41126	1.27081		22.7	296.8	22.7	433.22		269.795	525.823	269.795	553.656
11548.9	0.04916	11546.1	0.02933		7102.98	0.00697	7100.98	0.01493	0.00599	7092.63	0.00264	7107.3	0.00599					1.44194	0.35026	1.44194	3.2551	1.44194	1.9721	1.44194	1.33353		22.65	304.339	22.65	428.169		275.66	483.905	275.66	581.952
11549.4	0.05193	11548.2	0.03702		7104.19	0.00821	7102.19	0.02065	0.00667	7092.98	0.00279	7107.65	0.00647					1.47262	0.29618	1.47262	3.28574	1.47262	1.96023	1.47262	1.38576		22.6	319.567	22.6	423.411		281.525	452.711	281.525	508.363
11549.9	0.05437	11549.3	0.04094		7105.16	0.00961	7103.16	0.02139	0.00693	7093.32	0.00317	7108	0.00657					1.5033	0.2378	1.5033	3.28842	1.5033	1.93856	1.5033	1.42369		22.55	326.029	22.55	414.476		287.39	569.744	287.39	460.194
11550.4	0.05725	11549.6	0.04413		7106.21	0.01149	7104.21	0.02422	0.00769	7093.68	0.00302	7108.35	0.0069					1.53398	0.19121	1.53398	3.26244	1.53398	1.90755	1.53398	1.44412		22.5	323.531	22.5	397.026		293.255	616.313	293.255	536.249
11550.9	0.06026	11550.4	0.0485		7107.23	0.01439	7105.23	0.02294	0.0088	7094.02	0.00294	7108.7	0.00751					1.56466	0.19134	1.56466	3.2078	1.56466	1.86779	1.56466	1.44465		22.45	334.03	22.45	394		299.12	582.921	299.12	414.631
11551.4	0.06362	11551.1	0.05309		7108.29	0.01877	7106.29	0.03035	0.00967	7094.38	0.00314	7109.04	0.00786					1.59534	0.25837	1.59534	3.12515	1.59534	1.81993	1.59534	1.4238		22.4	334.313	22.4	392.65		304.985	530.275	304.985	378.843
11551.9	0.06748	11551.8	0.05773		7109.22	0.02523	7107.22	0.03278	0.01083	7094.72	0.00289	7109.4	0.00815					1.62602	0.37128	1.62602	3.01583	1.62602	1.76475	1.62602	1.3811		22.35	321.277	22.35	412.074		310.85	817.278	310.85	428.489
11552.4	0.07128	11552.4	0.06357		7110.24	0.0365	7108.24	0.0319	0.01254	7095.08	0.00318	7109.74	0.00867					1.6567	0.51098	1.6567	2.88181	1.6567	1.70306	1.6567	1.31716		22.3	319.398	22.3	418.936		316.716	688.431	316.716	355.069
11552.9	0.07558	11553.1	0.07045		7111.26	0.0643	7109.26	0.04113	0.01519	7095.42	0.00339	7110.1	0.00923					1.68738	0.66893	1.68738	2.72566	1.68738	1.63575	1.68738	1.23366		22.25	317.617	22.25	425.878		322.581	638.334	322.581	436.383
11553.5	0.08066	11553.9	0.07826		7112.21	0.14938	7110.21	0.0492	0.01811	7095.78	0.00339	7110.45	0.01006					1.71806	0.84083	1.71806	2.55049	1.71806	1.56374	1.71806	1.13334		22.2	315.616	22.2	433.883		328.446	683.484	328.446	446.829
11553.9	0.08505	11554.5	0.0871		7113.14	0.22956	7111.14	0.06204	0.02758	7096.12	0.00338	7110.8	0.01085					1.74874	1.02383	1.74874	2.35982	1.74874	1.48797	1.74874	1.02		22.15	332.02	22.15	430.534		334.311	685.378	334.311	435.405
11554.4	0.09138	11555.3	0.09724		7113.64	0.26443	7111.64	0.06426	0.03826	7096.48	0.0038	7111.15	0.01158					1.77942	1.2155	1.77942	2.15757	1.77942	1.40936	1.77942	0.89844		22.1	350.881	22.1	442.548		340.176	510.208	340.176	331.206
11554.9	0.09788	11556	0.10964		7114.13	0.28971	7112.13	0.0759	0.05392	7096.82	0.00387	7111.49	0.01271					1.8101	1.41353	1.8101	1.94786	1.8101	1.32886	1.8101	0.77452		22.05	362.818	22.05	472.589		346.041	451.669	346.041	386.227
11555.4	0.10604	11556.7	0.12368		7114.66	0.30597	7112.66	0.08996	0.08303	7097.18	0.00384	7111.85	0.01446					1.84078	1.61559	1.84078	1.73495	1.84078	1.24734	1.84078	0.65529		22	373.427	22	483.288		351.906	558.351	351.906	487.863
11555.9	0.115	11557.3	0.14094		7115.11	0.31923	7113.11	0.09983	0.12376	7097.52	0.0037	7112.2	0.01694					1.87146	1.81932	1.87146	1.52309	1.87146	1.16566	1.87146	0.54913		21.95	390.82	21.95	482.648		357.771	601.449	357.771	445.21
11556.4	0.12501	11557.9	0.16212		7115.56	0.33355	7113.56	0.11294	0.14735	7097.88	0.00396	7112.55	0.02059					1.90214	2.02226	1.90214	1.31641	1.90214	1.08461	1.90214	0.46549		21.9	409.652	21.9	486.774		363.636	514.056	363.636	332.162
11556.9	0.13653	11558.5	0.18746		7116.06	0.34577	7114.06	0.12818	0.1461	7098.22	0.00435	7112.9	0.02553					1.93282	2.22196	1.93282	1.11878	1.93282	1.00491	1.93282	0.41275		21.85	428.76	21.85	498.331		369.501	562.565	369.501	339.916
11557.4	0.14851	11559.3	0.22059		7116.58	0.35263	7114.58	0.14169	0.12826	7098.58	0.00433	7113.24	0.03153					1.9635	2.41591	1.9635	0.93379	1.9635	0.92721	1.9635	0.39303		21.8	434.601	21.8	510.917		375.367	481.873	375.367	466.47
11557.9	0.16238	11560	0.26087		7117.06	0.35726	7115.06	0.15797	0.10093	7098.92	0.00455	7113.6	0.03821					1.99418	2.60164	1.99418	0.76461	1.99418	0.8521	1.99418	0.39868		21.75	451.299	21.75	522.917		381.232	468.379	381.232	527.422
11558.4	0.17906	11560.7	0.31224		7117.51	0.36502	7115.51	0.17141	0.08547	7099.28	0.00436	7113.95	0.04491					2.02485	2.77672	2.02485	0.61417	2.02485	0.78008	2.02485	0.41663		21.7	467.999	21.7	525.022		387.097	401.783	387.097	683.672
11558.9	0.19992	11561.4	0.38091		7117.99	0.38448	7115.99	0.19346	0.07981	7099.62	0.00463	7114.3	0.05154					2.05553	2.93882	2.05553	0.48542	2.05553	0.71161	2.05553	0.43554		21.65	465.685	21.65	539.826		392.962	587.784	392.962	562.721
11559.4	0.22017	11562	0.46385		7118.56	0.41249	7116.56	0.20834	0.08025	7099.98	0.00503	7114.65	0.05692					2.08621	3.08572	2.08621	0.38213	2.08621	0.64711	2.08621	0.4487		21.6	462.544	21.6	550.238		398.827	595.187	398.827	491.971
11559.9	0.24861	11562.7	0.57178		7119.03	0.43399	7117.03	0.23156	0.08593	7100.32	0.00469	7114.99	0.0608					2.11689	3.21536	2.11689	0.30993	2.11689	0.58699	2.11689	0.45374		21.55	462.313	21.55	554.351		404.692	636.693	404.692	394.423
11560.4	0.2762	11563.4	0.69605		7119.46	0.45685	7117.46	0.25216	0.09637	7100.68	0.00487	7115.35	0.06292					2.14757	3.32589	2.14757	0.27583	2.14757	0.5317	2.14757	0.45166		21.5	454.181	21.5	561.141		410.557	637.506	410.557	269.78
11560.9	0.3184	11564	0.83634		7120.03	0.50316	7118.03	0.27969	0.11111	7101.02	0.00482	7115.7	0.06333					2.17825	3.41567	2.17825	0.28219	2.17825	0.48172	2.17825	0.44593		21.45	452.612	21.45	578.646		416.422	851.23	416.422	371.045
11561.4	0.36663	11564.6	0.97971		7120.48	0.54352	7118.48	0.30757	0.1237	7101.38	0.00544	7116.04	0.06272					2.20893	3.48332	2.20893	0.32168	2.20893	0.43766	2.20893	0.44165		21.4	444.917	21.4	615.656		422.287	888.266	422.287	514.917
11561.9	0.43041	11565.3	1.0968		7121.06	0.59002	7119.06	0.34153	0.14662	7101.72	0.00582	7116.4	0.06166					2.23961	3.52774	2.23961	0.38362	2.23961	0.40025	2.23961	0.44415		21.35	437.815	21.35	619.292		428.152	924.117	428.152	569.7
11562.4	0.50608	11566.1	1.17493		7121.56	0.62787	7119.56	0.37332	0.17253	7102.08	0.0057	7116.75	0.06106					2.27029	3.54813	2.27029	0.46061	2.27029	0.37027	2.27029	0.45708		21.3	436.094	21.3	626.863		434.018	503.182	434.018	539.392
11562.9	0.59654	11566.8	1.20465		7122.01	0.66748	7120.01	0.41125	0.19207	7102.42	0.00572	7117.1	0.06118					2.30097	3.54403	2.30097	0.54842	2.30097	0.34849	2.30097	0.48095		21.25	444.483	21.25	640.251		439.883	528.363	439.883	416.195
11563.4	0.70868	11567.5	1.19969		7122.53	0.70639	7120.53	0.45093	0.21476	7102.78	0.00613	7117.45	0.06213					2.33165	3.51529	2.33165	0.64415	2.33165	0.3354	2.33165	0.51299		21.2	464.133	21.2	652.752		445.748	583.359	445.748	407.108
11563.9	0.81399	11568.2	1.174		7123.06	0.72777	7121.06	0.49283	0.24467	7103.13	0.00621	7117.8	0.06359					2.36233	3.46211	2.36233	0.74506	2.36233	0.33102	2.36233	0.54837		21.15	488.358	21.15	673.664		451.613	626.07	451.613	465.032
11564.4	0.93612	11568.8	1.14186		7123.56	0.74516	7121.56	0.53841	0.2929	7103.48	0.00644	7118.15	0.06552					2.39301	3.38501	2.39301	0.84819	2.39301	0.33476	2.39301	0.58171		21.1	506.597	21.1	673.011		457.478	685.797	457.478	520.666
11564.9	1.06142	11569.4	1.10789		7123.99	0.76207	7121.99	0.58155	0.33366	7103.83	0.0066	7118.5	0.06754					2.42369	3.28486	2.42369	0.95031	2.42369	0.34544	2.42369	0.60817		21.05	534.256	21.05	676.219		463.343	673.841	463.343	356.612
11565.4	1.17134	11570.1	1.07793		7124.56	0.78798	7122.56	0.62971	0.37202	7104.17	0.00699	7118.85	0.06984					2.45437	3.16286	2.45437	1.04806	2.45437	0.36161	2.45437	0.62391		21	566.385	21	686.005		469.208	686.605	469.208	560.071
11565.9	1.23973	11570.8	1.0529		7125.11	0.80816	7123.11	0.67871	0.41018	7104.53	0.00712	7119.2	0.073					2.48505	3.0205	2.48505	1.13805	2.48505	0.38172	2.48505	0.62625		20.95	564.077	20.95	708.403		475.073	506.791	475.073	494.746
11566.4	1.27685	11571.5	1.0314		7125.56	0.82161	7123.56	0.72257	0.45821	7104.87	0.00741	7119.55	0.07694					2.51573	2.85957	2.51573	1.21705	2.51573	0.40435	2.51573	0.61373		20.9	571.479	20.9	705.517		480.938	697.906	480.938	614.84
11566.9	1.28786	11572.3	1.01323		7126.09	0.8382	7124.09	0.77397	0.52652	7105.23	0.00761	7119.9	0.08218					2.54641	2.68211	2.54641	1.28211	2.54641	0.42829	2.54641	0.58601		20.85	575.229	20.85	719.012		486.804	858.353	486.804	431.756
11567.4	1.27478	11573	0.99643		7126.59	0.85633	7124.59	0.81811	0.58752	7105.57	0.00804	7120.25	0.08952					2.57709	2.4904	2.57709	1.33074	2.57709	0.45252	2.57709	0.54384		20.8	572.213	20.8	756.03		492.669	729.641	492.669	494.9
11567.9	1.24557	11573.7	0.98288		7127.13	0.87269	7125.13	0.86615	0.64642	7105.93	0.00815	7120.6	0.09882					2.60777	2.28688	2.60777	1.36092	2.60777	0.47623	2.60777	0.48894		20.75	561.103	20.75	793.578		498.534	640.074	498.534	577.475
11568.4	1.20612	11574.3	0.97189		7127.64	0.88439	7125.64	0.90785	0.71217	7106.28	0.00839	7120.95	0.11107					2.63845	2.07419	2.63845	1.37131	2.63845	0.49875	2.63845	0.42386		20.7	561.308	20.7	806.668		504.399	695.859	504.399	467.084
11568.9	1.16846	11575	0.96494		7128.16	0.9004	7126.16	0.94666	0.78456	7106.63	0.00852	7121.3	0.12692					2.66913	1.85505	2.66913	1.36121	2.66913	0.51956	2.66913	0.35198		20.65	560.803	20.65	811.771		510.264	634.498	510.264	534.131
11569.4	1.134	11575.7	0.96234		7128.66	0.9232	7126.66	0.98485	0.82486	7106.98	0.00911	7121.65	0.14578					2.69981	1.63226	2.69981	1.33069	2.69981	0.53823	2.69981	0.27745		20.6	590.458	20.6	819.402		516.129	799.794	516.129	602.616
11569.9	1.10526	11576.4	0.96375		7129.19	0.95046	7127.19	1.01611	0.85726	7107.32	0.00935	7122	0.16884					2.73049	1.40863	2.73049	1.2806	2.73049	0.55447	2.73049	0.20567		20.55	642.468	20.55	829.506		521.994	635.748	521.994	501.241
11570.4	1.081	11577.1	0.96884		7129.71	0.97555	7127.71	1.03937	0.89318	7107.68	0.00983	7122.35	0.19788					2.76117	1.18696	2.76117	1.21265	2.76117	0.56804	2.76117	0.14484		20.5	684.404	20.5	824.258		527.859	536.958	527.859	465.403
11570.9	1.06002	11577.8	0.97569		7130.14	0.99512	7128.14	1.06156	0.92464	7108.02	0.01028	7122.7	0.23163					2.79185	0.96997	2.79185	1.12946	2.79185	0.57878	2.79185	0.1092		20.45	752.144	20.45	834.368		533.724	774.717	533.724	363
11571.4	1.04172	11578.5	0.98436		7130.64	1.01827	7128.64	1.0767	0.95793	7108.38	0.01075	7123.05	0.27079					2.82252	0.76025	2.82252	1.03465	2.82252	0.58664	2.82252	0.1109		20.4	802.889	20.4	834.858		539.589	849.922	539.589	538.927
11572	1.0246	11579.2	0.9922		7131.17	1.03422	7129.17	1.09476	0.9859	7108.73	0.01094	7123.4	0.31636					2.8532	0.56025	2.8532	0.93303	2.8532	0.59159	2.8532	0.13507		20.35	851.605	20.35	833.361		545.455	926.164	545.455	504.379
11572.4	1.01247	11580	0.99783		7131.67	1.03901	7129.67	1.10229	1.01456	7109.07	0.01162	7123.75	0.36376					2.88388	0.37219	2.88388	0.83091	2.88388	0.59367	2.88388	0.16042		20.3	891.979	20.3	837.467		551.32	835.534	551.32	406.351
11572.9	0.9999	11580.7	0.9994		7132.17	1.03682	7130.17	1.10724	1.04945	7109.43	0.01248	7124.1	0.41252					2.91456	0.19807	2.91456	0.73634	2.91456	0.593	2.91456	0.17717		20.25	942.061	20.25	846.044		557.185	666.225	557.185	425.237
11573.4	0.98788	11581.3	0.99693		7132.62	1.0292	7130.62	1.11026	1.07522	7109.77	0.01291	7124.44	0.46083					2.94524	0.03965	2.94524	0.65916	2.94524	0.58971	2.94524	0.18186		20.2	1002.49	20.2	853.777		563.05	664.03	563.05	399.733
11573.9	0.97735	11582	0.98967		7133.13	1.01094	7131.13	1.11333	1.0942	7110.13	0.01373	7124.8	0.50895					2.97592	0.10199	2.97592	0.60963	2.97592	0.58398	2.97592	0.17369		20.15	1052.71	20.15	860.399		568.915	711.943	568.915	305.033
11574.4	0.96871	11582.6	0.97992		7133.68	0.98783	7131.68	1.11397	1.11347	7110.48	0.01508	7125.15	0.55336					3.0066	0.22542	3.0066	0.59449	3.0066	0.57603	3.0066	0.15334		20.1	1109.14	20.1	866.155		574.78	751.559	574.78	451.136
11574.9	0.96225	11583.4	0.96929		7134.18	0.96882	7132.18	1.11286	1.13543	7110.82	0.0162	7125.5	0.5974					3.03728	0.33019	3.03728	0.61257	3.03728	0.56607	3.03728	0.12254		20.05	1112.2	20.05	866.095		580.645	719.077	580.645	630.841
11575.4	0.95917	11584.1	0.96012		7134.63	0.95186	7132.63	1.10961	1.15603	7111.18	0.0181	7125.85	0.64423					3.06796	0.41603	3.06796	0.65493	3.06796	0.55437	3.06796	0.08425		20	1152.47	20	889.929		586.51	821.598	586.51	497.446
11575.9	0.95854	11584.9	0.9537		7135.09	0.93478	7133.09	1.10539	1.17343	7111.53	0.02042	7126.2	0.69194					3.09864	0.48316	3.09864	0.70967	3.09864	0.54117	3.09864	0.04493		19.95	1202.37	19.95	937.221		592.375	660.022	592.375	441.755
11576.5	0.96076	11585.5	0.95		7135.59	0.92142	7133.59	1.09997	1.18684	7111.88	0.02382	7126.55	0.7432					3.12932	0.53223	3.12932	0.76627	3.12932	0.52672	3.12932	0.03631		19.9	1270.18	19.9	973.187		598.24	667.754	598.24	358.969
11576.9	0.96398	11586.3	0.94912		7136.09	0.91477	7134.09	1.09505	1.19856	7112.22	0.02791	7126.89	0.7973					3.16	0.56443	3.16	0.81697	3.16	0.51126	3.16	0.07379		19.85	1356.79	19.85	1001.73		604.106	664.197	604.106	502.09
11577.4	0.97001	11587.1	0.94939		7136.57	0.91025	7134.57	1.08921	1.20836	7112.56	0.03287	7127.25	0.85536					3.19068	0.58147	3.19068	0.85657	3.19068	0.49503	3.19068	0.11684		19.8	1390.94	19.8	1036.2		609.971	736.758	609.971	611.924
11577.9	0.97618	11587.7	0.95135		7137.02	0.90634	7135.02	1.07944	1.21158	7112.92	0.03838	7127.6	0.91244					3.22136	0.5857	3.22136	0.8819	3.22136	0.47823	3.22136	0.15549		19.75	1444.8	19.75	1054.75		615.836	732.34	615.836	620.971
11578.4	0.9835	11588.3	0.95507		7137.45	0.90427	7135.45	1.07245	1.21255	7113.27	0.04445	7127.95	0.96943					3.25204	0.58014	3.25204	0.89143	3.25204	0.46106	3.25204	0.18621		19.7	1487.59	19.7	1083.35		621.701	566.547	621.701	489.836
11578.9	0.99075	11589.2	0.96159		7138.03	0.90574	7136.03	1.06742	1.2124	7113.61	0.05077	7128.29	1.02591					3.28272	0.56851	3.28272	0.88502	3.28272	0.44369	3.28272	0.20674		19.65	1515.6	19.65	1067.81		627.566	849.283	627.566	527.12
11579.4	0.99798	11589.8	0.97048		7138.53	0.90914	7136.53	1.05792	1.2107	7113.97	0.05767	7128.65	1.08246					3.3134	0.55523	3.3134	0.86377	3.3134	0.42627	3.3134	0.21564		19.6	1572.78	19.6	1100.35		633.431	893.247	633.431	532.224
11579.9	1.00334	11590.6	0.98224		7138.99	0.91431	7136.99	1.04893	1.20767	7114.31	0.06425	7129	1.13474					3.34408	0.54514	3.34408	0.83003	3.34408	0.40894	3.34408	0.21222		19.55	1682.11	19.55	1132.68		639.296	766.143	639.296	549.949
11580.4	1.00753	11591.3	0.99581		7139.42	0.92197	7137.42	1.04397	1.20465	7114.66	0.07051	7129.35	1.18465					3.37476	0.5429	3.37476	0.78741	3.37476	0.39182	3.37476	0.19656		19.5	1749.05	19.5	1168.23		645.161	605.969	645.161	494.195
11580.9	1.00887	11592	1.01121		7139.99	0.9303	7137.99	1.03727	1.20003	7115.02	0.07518	7129.69	1.23038					3.40544	0.552	3.40544	0.74088	3.40544	0.37501	3.40544	0.1696		19.45	1857	19.45	1167.02		651.026	602.525	651.026	622.861
11581.4	1.00698	11592.7	1.02565		7140.45	0.93482	7138.45	1.02857	1.19508	7115.36	0.07764	7130.05	1.2712					3.43612	0.57386	3.43612	0.69676	3.43612	0.35861	3.43612	0.13343		19.4	1921.65	19.4	1210.27		656.891	890.111	656.891	524.848
11581.9	1.00191	11593.3	1.03725		7141	0.94021	7139	1.0242	1.18653	7115.71	0.07879	7130.4	1.30263					3.4668	0.60751	3.4668	0.66227	3.4668	0.34271	3.4668	0.09263		19.35	1975.89	19.35	1265.38		662.757	1047.63	662.757	612.856
11582.4	0.99427	11594.1	1.04529		7141.52	0.94586	7139.52	1.01931	1.17993	7116.07	0.08002	7130.75	1.32576					3.49748	0.65007	3.49748	0.64435	3.49748	0.32741	3.49748	0.06163		19.3	2086.15	19.3	1368.65		668.622	863.479	668.622	444.686
11582.9	0.98598	11594.8	1.04811		7142.03	0.94911	7140.03	1.01445	1.17354	7116.41	0.08262	7131.09	1.34225					3.52816	0.69768	3.52816	0.64761	3.52816	0.3128	3.52816	0.07408		19.25	2234.24	19.25	1454.04		674.487	978.365	674.487	670.54
11583.4	0.97673	11595.6	1.04623		7142.51	0.95006	7140.51	1.0083	1.16538	7116.77	0.08788	7131.45	1.35405					3.55884	0.74628	3.55884	0.67249	3.55884	0.29896	3.55884	0.12078		19.2	2374.71	19.2	1551.01		680.352	824.091	680.352	586.722
11583.9	0.96773	11596.3	1.04057		7143.03	0.94944	7141.03	1.00207	1.15137	7117.12	0.09584	7131.8	1.36324					3.58952	0.79208	3.58952	0.71514	3.58952	0.28598	3.58952	0.17529		19.15	2537.34	19.15	1650.67		686.217	772.964	686.217	504.036
11584.4	0.96151	11597	1.03302		7143.49	0.94754	7141.49	0.99911	1.13788	7117.46	0.10743	7132.15	1.37272					3.62019	0.83176	3.62019	0.76924	3.62019	0.27395	3.62019	0.22861		19.1	2630.48	19.1	1717.38		692.082	986.49	692.082	594.785
11584.9	0.95638	11597.7	1.02364		7144.02	0.94481	7142.02	0.99553	1.12466	7117.82	0.12196	7132.49	1.38387					3.65087	0.8625	3.65087	0.828	3.65087	0.26293	3.65087	0.27667		19.05	2749.96	19.05	1797.91		697.947	960.775	697.947	615.175
11585.4	0.95334	11598.4	1.01475		7144.55	0.94339	7142.55	0.99131	1.11212	7118.17	0.13603	7132.85	1.39753					3.68155	0.88198	3.68155	0.88538	3.68155	0.25297	3.68155	0.3168		19	2866.68	19	1885.81		703.812	789.826	703.812	536.21
11585.9	0.95177	11599.2	1.00642		7145.05	0.94286	7143.05	0.98813	1.09751	7118.51	0.15117	7133.2	1.41168					3.71223	0.88835	3.71223	0.93651	3.71223	0.2441	3.71223	0.34712		18.95	3001.1	18.95	1930.64		709.677	911.547	709.677	650.692
11586.4	0.95122	11599.9	0.99936		7145.55	0.94306	7143.55	0.98611	1.08611	7118.86	0.16537	7133.55	1.42479					3.74291	0.88023	3.74291	0.97769	3.74291	0.23629	3.74291	0.36639		18.9	3139.67	18.9	2029.74		715.543	1073.74	715.543	616.625
11586.9	0.95136	11600.5	0.99369		7146.06	0.94509	7144.06	0.98522	1.07926	7119.22	0.18011	7133.9	1.43464					3.77359	0.85669	3.77359	1.00628	3.77359	0.22951	3.77359	0.37399		18.85	3273.87	18.85	2144.57		721.408	1136.51	721.408	540.809
11587.4	0.95228	11601.3	0.98941		7146.58	0.94956	7144.58	0.98282	1.07362	7119.56	0.195	7134.24	1.43973					3.80427	0.8172	3.80427	1.02057	3.80427	0.22366	3.80427	0.36993		18.8	3336.02	18.8	2207.95		727.273	1193.66	727.273	716.343
11587.9	0.95384	11602.1	0.9865		7147.09	0.9552	7145.09	0.98017	1.06671	7119.91	0.20943	7134.6	1.43853					3.83495	0.76173	3.83495	1.01963	3.83495	0.21864	3.83495	0.3548		18.75	3396.51	18.75	2256.17		733.138	983.77	733.138	649.724
11588.4	0.95657	11602.8	0.98424		7147.59	0.96272	7145.59	0.98018	1.06035	7120.27	0.22531	7134.95	1.43138					3.86563	0.6907	3.86563	1.00325	3.86563	0.21429	3.86563	0.32978		18.7	3474.65	18.7	2340.69		739.003	922.647	739.003	758.348
11588.9	0.96015	11603.4	0.9816		7148.1	0.97293	7146.1	0.97881	1.05464	7120.61	0.24323	7135.3	1.41854					3.89631	0.60515	3.89631	0.97182	3.89631	0.21045	3.89631	0.29661		18.65	3567.92	18.65	2398.52		744.868	888.979	744.868	719.11
11589.4	0.9655	11604.1	0.97837		7148.62	0.98249	7146.62	0.97707	1.04919	7120.96	0.26252	7135.65	1.4011					3.92699	0.50698	3.92699	0.9263	3.92699	0.20695	3.92699	0.25759		18.6	3699.38	18.6	2501.76		750.733	931.358	750.733	580.204
11589.9	0.9721	11604.7	0.9746		7149.13	0.98867	7147.13	0.97848	1.04278	7121.32	0.28622	7136	1.38037					3.95767	0.39986	3.95767	0.86806	3.95767	0.20362	3.95767	0.21566		18.55	3849.4	18.55	2584.06		756.598	866.875	756.598	599.523
11590.4	0.98043	11605.5	0.97049		7149.66	0.99522	7147.66	0.97849	1.03386	7121.67	0.31006	7136.35	1.35947					3.98835	0.29232	3.98835	0.79888	3.98835	0.20032	3.98835	0.1747		18.5	3928.98	18.5	2658.06		762.463	781.422	762.463	508.063
11590.9	0.99082	11606.2	0.96631		7150.14	1.00209	7148.14	0.97767	1.02793	7122.01	0.33685	7136.7	1.33914					4.01903	0.20974	4.01903	0.7208	4.01903	0.19691	4.01903	0.14011		18.45	4019.43	18.45	2740.53		768.328	732.193	768.328	450.319
11591.4	1.00065	11606.9	0.96297		7150.66	1.00878	7148.66	0.98013	1.02245	7122.37	0.36708	7137.05	1.32033					4.04971	0.21144	4.04971	0.63608	4.04971	0.19327	4.04971	0.11902		18.4	4073.14	18.4	2823.91		774.194	760.084	774.194	622.489
11591.9	1.01165	11607.6	0.96061		7151.19	1.01346	7149.19	0.98158	1.01495	7122.72	0.39908	7137.4	1.30359					4.08039	0.30835	4.08039	0.54708	4.08039	0.18933	4.08039	0.11648		18.35	4155.77	18.35	2976.6		780.059	834.292	780.059	669.971
11592.4	1.02345	11608.4	0.95965		7151.65	1.01657	7149.65	0.98088	1.00641	7123.06	0.43227	7137.74	1.28906					4.11107	0.44755	4.11107	0.45619	4.11107	0.18502	4.11107	0.12886		18.3	4207.44	18.3	3055.81		785.924	965.82	785.924	635.565
11592.9	1.03392	11609.1	0.96052		7152.08	1.01955	7150.08	0.98211	0.99848	7123.41	0.46799	7138.1	1.27567					4.14175	0.60237	4.14175	0.36573	4.14175	0.18031	4.14175	0.14716		18.25	4296.31	18.25	3239.79		791.789	760.669	791.789	665.775
11593.4	1.04504	11609.8	0.96265		7152.66	1.02331	7150.66	0.98362	0.98998	7123.77	0.50432	7138.45	1.26389					4.17243	0.76306	4.17243	0.27792	4.17243	0.1752	4.17243	0.1644		18.2	4405.46	18.2	3423.2		797.654	672.246	797.654	748.103
11593.9	1.05318	11610.4	0.96568		7153.19	1.02564	7151.19	0.98291	0.98244	7124.12	0.54194	7138.8	1.25173					4.20311	0.92463	4.20311	0.19476	4.20311	0.16969	4.20311	0.17675		18.15	4452.36	18.15	3634.89		803.519	971.956	803.519	745.955
11594.4	1.05846	11611.7	0.97169		7153.64	1.02701	7151.64	0.98503	0.97568	7124.46	0.57961	7139.15	1.23894					4.23379	1.08369	4.23379	0.11808	4.23379	0.16379	4.23379	0.18237		18.1	4531.33	18.1	3784.68		809.384	976.508	809.384	710.633
11594.9	1.06026	11612.5	0.97957		7154.2	1.02838	7152.2	0.98633	0.96683	7124.81	0.61747	7139.49	1.22543					4.26447	1.23746	4.26447	0.0498	4.26447	0.15754	4.26447	0.18059		18.05	4552.63	18.05	3934.55		815.249	1111.31	815.249	794.945
11595.4	1.05898	11613.5	0.98816		7154.65	1.02888	7152.65	0.98432	0.96262	7125.17	0.65731	7139.85	1.21019					4.29515	1.38355	4.29515	0.01769	4.29515	0.15098	4.29515	0.17143		18	4654.01	18	4114.91		821.114	1016.86	821.114	543.492
11595.9	1.05566	11614.6	0.99744		7155.14	1.02852	7153.14	0.98572	0.95845	7125.52	0.69562	7140.2	1.19457					4.32583	1.51982	4.32583	0.06464	4.32583	0.14414	4.32583	0.15543		17.95	4707.45	17.95	4276.05		826.979	937.569	826.979	571.479
11596.4	1.05062	11615.5	1.00643		7155.64	1.02748	7153.64	0.98576	0.95338	7125.86	0.73326	7140.55	1.17836					4.35651	1.64435	4.35651	0.10554	4.35651	0.13706	4.35651	0.13355		17.9	4768.08	17.9	4415.4		832.845	935.84	832.845	703.407
11596.9	1.044	11616.4	1.01577		7156.12	1.02604	7154.12	0.98439	0.9459	7126.22	0.77024	7140.9	1.16188					4.38719	1.75548	4.38719	0.13727	4.38719	0.12975	4.38719	0.10702		17.85	4789.17	17.85	4529.77		838.71	859.873	838.71	701.578
11597.4	1.03707	11617.4	1.02428		7156.6	1.02395	7154.6	0.98387	0.93901	7126.57	0.80687	7141.25	1.14577					4.41786	1.85178	4.41786	0.16015	4.41786	0.12226	4.41786	0.07754		17.8	4785.21	17.8	4573.35		844.575	737.27	844.575	783.792
11597.9	1.02983	11618.3	1.03153		7157.11	1.02193	7155.11	0.98241	0.93194	7126.91	0.84368	7141.6	1.13033					4.44854	1.93207	4.44854	0.1751	4.44854	0.11458	4.44854	0.04802		17.75	4793.9	17.75	4674.62		850.44	1031.93	850.44	784.948
11598.4	1.02256	11619.3	1.03696		7157.54	1.02092	7155.54	0.98093	0.92504	7127.26	0.87925	7141.94	1.11556					4.47922	1.99543	4.47922	0.18341	4.47922	0.10673	4.47922	0.02879		17.7	4800.93	17.7	4835.37		856.305	962.85	856.305	700.746
11598.9	1.01553	11620.3	1.04001		7158.07	1.0202	7156.07	0.97952	0.91564	7127.61	0.91392	7142.3	1.10102					4.5099	2.04123	4.5099	0.18665	4.5099	0.09871	4.5099	0.04162		17.65	4789.58	17.65	5057.83		862.17	1137.93	862.17	752.588
11599.4	1.00967	11621.3	1.04109		7158.58	1.01947	7156.58	0.97589	0.90831	7127.97	0.94959	7142.65	1.08816					4.54058	2.06909	4.54058	0.1866	4.54058	0.09051	4.54058	0.06959		17.6	4829.14	17.6	5269.25		868.035	1184.88	868.035	592.672
11599.9	1.00387	11622.3	1.04015		7159.03	1.01892	7157.03	0.97413	0.90253	7128.32	0.98454	7143	1.07595					4.57126	2.07891	4.57126	0.18505	4.57126	0.08215	4.57126	0.0986		17.55	4902.44	17.55	5589.3		873.9	1251.8	873.9	731.002
11600.4	0.99892	11623.2	1.03796		7159.52	1.01878	7157.52	0.97185	0.89622	7128.66	1.01921	7143.35	1.06493					4.60194	2.07086	4.60194	0.18355	4.60194	0.07361	4.60194	0.12554		17.5	4999.7	17.5	5803.69		879.765	1321.68	879.765	755.181
11600.9	0.99518	11624.1	1.03448		7160.02	1.01891	7158.02	0.96749	0.8895	7129.01	1.05117	7143.7	1.05547					4.63262	2.04534	4.63262	0.18312	4.63262	0.06492	4.63262	0.14921		17.45	5014.26	17.45	6049.43		885.63	1228.55	885.63	900.913
11601.4	0.99252	11625.1	1.03134		7160.48	1.01908	7158.48	0.96556	0.88333	7129.37	1.08278	7144.05	1.04764					4.6633	2.00304	4.6633	0.18407	4.6633	0.0561	4.6633	0.16899		17.4	5098.71	17.4	6293.58		891.496	801.998	891.496	797.703
11601.9	0.99074	11626.1	1.02792		7160.98	1.01896	7158.98	0.9627	0.87639	7129.72	1.11217	7144.39	1.04116					4.69398	1.94484	4.69398	0.18593	4.69398	0.04721	4.69398	0.18451		17.35	5113.06	17.35	6500.58		897.361	861.442	897.361	677.157
11602.4	0.98922	11627.2	1.0248		7161.44	1.01861	7159.44	0.9595	0.87052	7130.06	1.13909	7144.76	1.03587					4.72466	1.87183	4.72466	0.18774	4.72466	0.03836	4.72466	0.19561		17.3	5144.82	17.3	6806.67		903.226	1030.49	903.226	567.479
11602.9	0.98784	11628.1	1.02119		7162.02	1.0182	7160.02	0.95642	0.8645	7130.41	1.15998	7145.1	1.03239					4.75534	1.78529	4.75534	0.18827	4.75534	0.02977	4.75534	0.20229		17.25	5213.59	17.25	7051.97		909.091	1005.84	909.091	645.477
11603.4	0.98639	11629	1.01803		7162.53	1.01767	7160.53	0.953	0.86052	7130.77	1.18288	7145.45	1.03042					4.78602	1.68666	4.78602	0.18636	4.78602	0.02197	4.78602	0.20464		17.2	5270.71	17.2	7278.28		914.956	882.211	914.956	603.452
11603.9	0.98464	11629.9	1.01441		7163.01	1.01627	7161.01	0.95148	0.85795	7131.12	1.20077	7145.8	1.0295					4.8167	1.57749	4.8167	0.18109	4.8167	0.01629	4.8167	0.20285		17.15	5357.32	17.15	7507.92		920.821	1158.9	920.821	882.806
11604.4	0.9822	11631	1.01176		7163.44	1.01502	7161.44	0.94499	0.85596	7131.47	1.21169	7146.15	1.02931					4.84738	1.45944	4.84738	0.17187	4.84738	0.01536	4.84738	0.19719		17.1	5425.1	17.1	7766.91		926.686	1192.7	926.686	664.441
11604.9	0.97997	11632	1.00955		7163.97	1.01322	7161.97	0.9418	0.8555	7131.81	1.22315	7146.5	1.02984					4.87806	1.33424	4.87806	0.15857	4.87806	0.01975	4.87806	0.18796		17.05	5490.74	17.05	8030.53		932.551	1223.92	932.551	923.854
11605.4	0.97686	11633	1.00731		7164.53	1.01133	7162.53	0.94265	0.85547	7132.16	1.23175	7146.85	1.03084					4.90874	1.20364	4.90874	0.14155	4.90874	0.02679	4.90874	0.17554		17	5563.05	17	8385.05		938.416	1021.75	938.416	848.142
11605.9	0.97389	11634	1.00553		7165.01	1.00942	7163.01	0.93845	0.85684	7132.52	1.23628	7147.2	1.03206					4.93942	1.06943	4.93942	0.12183	4.93942	0.0347	4.93942	0.16035		16.95	5651.93	16.95	8788.14		944.282	1139.78	944.282	717.999
11606.4	0.97052	11635	1.00346		7165.52	1.00757	7163.52	0.93622	0.8594	7132.87	1.23761	7147.54	1.03259					4.9701	0.93334	4.9701	0.10145	4.9701	0.04274	4.9701	0.14283		16.9	5800.84	16.9	9151.27		950.147	979.104	950.147	739.719
11606.9	0.96764	11636.1	1.00056		7166.02	1.00659	7164.02	0.93633	0.86301	7133.21	1.23897	7147.89	1.03231					5.00078	0.79708	5.00078	0.08425	5.00078	0.05061	5.00078	0.1235		16.85	5966.8	16.85	9468.44		956.012	844.713	956.012	699.197
11607.4	0.96519	11637	0.99703		7166.48	1.00571	7164.48	0.9348	0.86741	7133.56	1.24078	7148.25	1.03107					5.03146	0.66227	5.03146	0.0764	5.03146	0.05811	5.03146	0.10292		16.8	6132.65	16.8	9772.27		961.877	977.499	961.877	746.727
11607.9	0.96363	11638.1	0.9932		7167.01	1.00481	7165.01	0.93391	0.87467	7133.91	1.23926	7148.6	1.02886					5.06214	0.53042	5.06214	0.08275	5.06214	0.06513	5.06214	0.08172		16.75	6216.73	16.75	10169.1		967.742	1308.06	967.742	618.006
11608.4	0.96315	11639	0.98885		7167.54	1.00396	7165.54	0.93416	0.88126	7134.27	1.23762	7148.95	1.02528					5.09282	0.40295	5.09282	0.10074	5.09282	0.07157	5.09282	0.06064		16.7	6397.15	16.7	10581.8		973.607	1218.18	973.607	795.629
11608.9	0.96342	11640	0.98396		7168	1.00321	7166	0.932	0.88614	7134.62	1.23699	7149.3	1.0204					5.1235	0.28113	5.1235	0.12422	5.1235	0.07737	5.1235	0.04078		16.65	6587.84	16.65	10981.2		979.472	1154.47	979.472	969.298
11609.4	0.96446	11641	0.97916		7168.61	1.0022	7166.61	0.93021	0.89298	7134.97	1.23619	7149.65	1.01408					5.15418	0.16611	5.15418	0.14857	5.15418	0.08248	5.15418	0.02465		16.6	6718.39	16.6	11553.7		985.337	1184.23	985.337	886.615
11609.9	0.96651	11642.1	0.97472		7169.06	1.00137	7167.06	0.93194	0.90113	7135.31	1.23224	7150	1.00663					5.18486	0.0592	5.18486	0.17096	5.18486	0.08687	5.18486	0.01989		16.55	6958.84	16.55	12084.3		991.202	1185.36	991.202	790.383
11610.4	0.96948	11643.1	0.9707		7169.6	1.0003	7167.6	0.93275	0.90933	7135.66	1.23196	7150.35	0.999					5.21553	0.04204	5.21553	0.18956	5.21553	0.09051	5.21553	0.029		16.5	7136.01	16.5	12723.5		997.067	1186.38	997.067	845.809
11611	0.97283	11644	0.9673		7170.1	0.99893	7168.1	0.93081	0.91659	7136.01	1.23138	7150.7	0.99078					5.24621	0.13124	5.24621	0.20309	5.24621	0.0934	5.24621	0.04142		16.45	7332.47	16.45	13346.1		1002.93	1129	1002.93	804.6
11611.4	0.97598	11645	0.9646		7170.63	0.99748	7168.63	0.93277	0.92411	7136.37	1.23125	7151.05	0.98225					5.27689	0.21177	5.27689	0.2107	5.27689	0.09556	5.27689	0.05271		16.4	7553.67	16.4	13996.3		1008.8	1212.52	1008.8	953.963
11611.9	0.98004	11646	0.96236		7171.14	0.99599	7169.14	0.93718	0.93125	7136.72	1.23181	7151.4	0.97384					5.30757	0.28277	5.30757	0.21182	5.30757	0.097	5.30757	0.06172		16.35	7805.99	16.35	14590.5		1014.66	1200.36	1014.66	981.307
11612.4	0.98442	11647.1	0.96069		7171.65	0.9945	7169.65	0.93859	0.93608	7137.07	1.23099	7151.74	0.96553					5.33825	0.34415	5.33825	0.20623	5.33825	0.09775	5.33825	0.06806		16.3	8091.13	16.3	15185.8		1020.53	1375.33	1020.53	952.839
11612.9	0.98901	11648.1	0.95936		7172.16	0.99114	7170.16	0.93956	0.94031	7137.41	1.23252	7152.09	0.95753					5.36893	0.39602	5.36893	0.19397	5.36893	0.09787	5.36893	0.07161		16.25	8387.66	16.25	15751.9		1026.39	1374.54	1026.39	961.964
11613.9	0.99935	11649.2	0.95891		7172.59	0.98823	7170.59	0.94244	0.94373	7137.76	1.2314	7152.44	0.95					5.39961	0.43866	5.39961	0.17541	5.39961	0.09739	5.39961	0.07246		16.2	8813.55	16.2	16293.5		1032.26	1250.39	1032.26	793.288
11614.9	1.00955	11650.2	0.95893		7173.17	0.98427	7171.17	0.94537	0.9475	7138.11	1.22915	7152.8	0.94256					5.43029	0.47248	5.43029	0.15119	5.43029	0.09638	5.43029	0.07081		16.15	9309.29	16.15	16780.5		1038.12	1296.89	1038.12	704.612
11615.9	1.01949	11651.1	0.95981		7174.16	0.97524	7172.16	0.95061	0.95285	7138.47	1.22601	7153.15	0.93571					5.46097	0.49803	5.46097	0.12238	5.46097	0.09489	5.46097	0.06699		16.1	9708.97	16.1	17304.3		1043.99	1222.25	1043.99	822.44
11617	1.02963	11652.2	0.96171		7175.18	0.96759	7173.18	0.95509	0.95747	7138.82	1.2226	7153.5	0.92945					5.49165	0.51597	5.49165	0.09069	5.49165	0.09299	5.49165	0.0614		16.05	10124.6	16.05	17714.5		1049.85	1274.05	1049.85	935.472
11617.9	1.03681	11653.1	0.96406		7176.22	0.9583	7174.22	0.9584	0.96189	7139.17	1.21834	7153.85	0.92355					5.52233	0.52704	5.52233	0.05985	5.52233	0.09074	5.52233	0.05454		16	10729.7	16	18106.3		1055.72	1271.61	1055.72	911.209
11618.9	1.04354	11654.1	0.96789		7177.16	0.9491	7175.16	0.96428	0.96593	7139.51	1.21342	7154.2	0.91762					5.55301	0.53204	5.55301	0.04208	5.55301	0.08819	5.55301	0.04701		15.95	11239	15.95	18459.7		1061.58	1350.83	1061.58	792.153
11619.9	1.0477	11655.3	0.97203		7178.13	0.93995	7176.13	0.96912	0.9697	7139.86	1.20641	7154.55	0.91184					5.58369	0.53182	5.58369	0.05617	5.58369	0.08541	5.58369	0.03951		15.9	11614	15.9	18946.8		1067.45	1443.41	1067.45	888.105
11620.9	1.04897	11656.3	0.97711		7179.1	0.93361	7177.1	0.97139	0.97215	7140.21	1.19905	7154.9	0.90594					5.61437	0.52724	5.61437	0.08765	5.61437	0.08244	5.61437	0.03288		15.85	12032.7	15.85	19264.4		1073.31	1506.95	1073.31	939.37
11621.9	1.04776	11657.2	0.98196		7180.14	0.92956	7178.14	0.97602	0.975	7140.56	1.19035	7155.25	0.90061					5.64505	0.51913	5.64505	0.12205	5.64505	0.07932	5.64505	0.02818		15.8	12350.9	15.8	19622.6		1079.18	1394.17	1079.18	785.753
11622.9	1.04485	11658.2	0.98648		7181.06	0.92794	7179.06	0.97934	0.97679	7140.92	1.18022	7155.6	0.89528					5.67573	0.50832	5.67573	0.15486	5.67573	0.07609	5.67573	0.02628		15.75	12729.6	15.75	19905.3		1085.04	1267.07	1085.04	825.06
11624	1.04114	11659.3	0.99153		7182.06	0.92838	7180.06	0.98172	0.97862	7141.27	1.16938	7155.95	0.88958					5.70641	0.49554	5.70641	0.18407	5.70641	0.07277	5.70641	0.02723		15.7	13035.6	15.7	20151.7		1090.91	1195.76	1090.91	985.702
11624.9	1.03756	11660.3	0.99541		7183.03	0.93063	7181.03	0.98535	0.97997	7141.62	1.15979	7156.3	0.88364					5.73709	0.48147	5.73709	0.2084	5.73709	0.06939	5.73709	0.03006		15.65	13253.7	15.65	20296.2		1096.77	1120.67	1096.77	1151.29
11625.9	1.03397	11661.3	0.99892		7184.02	0.93359	7182.02	0.98792	0.9824	7141.97	1.14697	7156.65	0.87784					5.76777	0.46668	5.76777	0.22694	5.76777	0.06595	5.76777	0.0336		15.6	13409.6	15.6	20383		1102.64	1403.41	1102.64	951.728
11626.9	1.02995	11662.4	1.00166		7185.04	0.93831	7183.04	0.99098	0.98501	7142.31	1.13638	7157	0.87225					5.79845	0.4516	5.79845	0.23908	5.79845	0.06248	5.79845	0.03709		15.55	13555.3	15.55	20426.6		1108.5	1305.38	1108.5	858.732
11627.9	1.02634	11663.4	1.00379		7186.06	0.94517	7184.06	0.99587	0.98729	7142.66	1.12386	7157.35	0.86644					5.82913	0.43658	5.82913	0.2445	5.82913	0.05897	5.82913	0.04013		15.5	13694.7	15.5	20403		1114.37	1391.11	1114.37	980.509
11628.9	1.02311	11664.3	1.00521		7187.08	0.95459	7185.08	0.99774	0.99015	7143.01	1.11248	7157.7	0.86102					5.85981	0.42185	5.85981	0.24314	5.85981	0.05543	5.85981	0.04254		15.45	13780.6	15.45	20379		1120.23	1370.91	1120.23	1033.57
11629.9	1.0198	11665.3	1.00597		7188.1	0.96335	7186.1	1.00093	0.99193	7143.36	1.09914	7158.05	0.85603					5.89049	0.40754	5.89049	0.23523	5.89049	0.05188	5.89049	0.04432		15.4	13752.3	15.4	20333		1126.1	1373.88	1126.1	1048.31
11630.9	1.01705	11666.3	1.00621		7189.07	0.97185	7187.07	1.00488	0.99362	7143.72	1.08958	7158.4	0.85103					5.92117	0.3937	5.92117	0.2213	5.92117	0.04831	5.92117	0.0455		15.35	13774.6	15.35	20272.9		1131.96	1457.22	1131.96	1009.34
11631.9	1.0149	11667.4	1.00639		7190.14	0.98282	7188.14	1.00647	0.99547	7144.07	1.07733	7158.75	0.84603					5.95185	0.38036	5.95185	0.20215	5.95185	0.04474	5.95185	0.0462		15.3	13803.7	15.3	20248.3		1137.83	1491.55	1137.83	1026.16
11632.9	1.01302	11668.4	1.00602		7191.13	0.9939	7189.13	1.00831	0.99757	7144.42	1.06779	7159.1	0.84114					5.98253	0.36753	5.98253	0.17897	5.98253	0.04119	5.98253	0.04652		15.25	13736.9	15.25	20038.9		1143.7	1448.85	1143.7	980.27
11633.9	1.01114	11669.4	1.00553		7192.11	1.00414	7190.11	1.01051	0.99945	7144.77	1.05705	7159.45	0.83856					6.0132	0.35523	6.0132	0.15333	6.0132	0.03768	6.0132	0.04656		15.2	13679	15.2	19924.5		1149.56	1505.12	1149.56	1002.76
11634.9	1.00911	11670.3	1.00486		7193.23	1.01355	7191.23	1.01398	1.00205	7145.12	1.04724	7159.8	0.83598					6.04388	0.34354	6.04388	0.12748	6.04388	0.03423	6.04388	0.04643		15.15	13658.7	15.15	19597.2		1155.43	1393.47	1155.43	1125.04
11635.9	1.00651	11671.4	1.00433		7194.22	1.02078	7192.22	1.01597	1.00353	7145.46	1.03781	7160.15	0.8334					6.07456	0.33257	6.07456	0.10477	6.07456	0.03087	6.07456	0.04621		15.1	13605.8	15.1	19444.4		1161.29	1416.28	1161.29	983.304
11637	1.00311	11672.4	1.0035		7195.22	1.02386	7193.22	1.01569	1.00509	7145.81	1.03073	7160.5	0.83083					6.10524	0.32255	6.10524	0.08992	6.10524	0.02764	6.10524	0.04597		15.05	13635.3	15.05	19170.2		1167.16	1513.07	1167.16	923.949
11637.9	0.99947	11673.4	1.00262		7196.19	1.02256	7194.19	1.01733	1.00716	7146.16	1.02167	7160.85	0.82927					6.13592	0.31371	6.13592	0.08732	6.13592	0.02458	6.13592	0.04576		15	13559.3	15	18877.1		1173.02	1519.42	1173.02	951.981
11638.9	0.9949	11674.4	1.00198		7197.24	1.01903	7195.24	1.0198	1.00874	7146.51	1.01224	7161.2	0.82894					6.1666	0.30637	6.1666	0.09642	6.1666	0.02173	6.1666	0.04561		14.95	13482.1	14.95	18627.3		1178.89	1463.07	1178.89	983.706
11639.9	0.98977	11674.8	1.00085		7198.24	1.01318	7196.24	1.01966	1.00964	7146.86	1.0032	7161.55	0.82862					6.19728	0.30083	6.19728	0.11186	6.19728	0.01914	6.19728	0.04551		14.9	13350.4	14.9	18264.9		1184.75	1589.01	1184.75	1188.23
11640.9	0.98483	11676.2	1.00014		7199.24	1.00461	7197.24	1.01871	1.01038	7147.21	0.99692	7161.9	0.82829					6.22796	0.29737	6.22796	0.12846	6.22796	0.01686	6.22796	0.04546		14.85	13275.2	14.85	17780.1		1190.62	1538.97	1190.62	1076.88
11641.9	0.98031	11677.2	0.99961		7200.16	0.99483	7198.16	1.01859	1.01077	7147.57	0.98969	7162.25	0.82796					6.25864	0.29616	6.25864	0.1429	6.25864	0.01494	6.25864	0.04537		14.8	13140.7	14.8	17387.8		1196.48	1621.38	1196.48	995.459
11642.9	0.9762	11678.3	0.99945		7201.14	0.98567	7199.14	1.01942	1.01084	7147.92	0.98331	7162.6	0.82906					6.28932	0.29727	6.28932	0.15329	6.28932	0.01341	6.28932	0.04519		14.75	13096.4	14.75	17104.7		1202.35	1663.75	1202.35	1107.99
11643.9	0.97294	11679.1	0.99936		7202.04	0.97736	7200.04	1.01813	1.01119	7148.27	0.97462	7162.95	0.8306					6.32	0.30062	6.32	0.15856	6.32	0.01228	6.32	0.0448		14.7	12894.7	14.7	16790.7		1208.21	1457.82	1208.21	991.993
11645	0.97029	11680.1	0.99978		7203.09	0.96531	7201.09	1.01587	1.01171	7148.62	0.96763	7163.3	0.83215					6.35068	0.30597	6.35068	0.1582	6.35068	0.01152	6.35068	0.04409		14.65	12672.7	14.65	16620.9		1214.08	1647.63	1214.08	1126.79
11645.9	0.96832	11681.1	1.00063		7204.04	0.95402	7202.04	1.01345	1.01215	7148.97	0.96225	7163.65	0.83369					6.38136	0.31298	6.38136	0.15218	6.38136	0.01107	6.38136	0.04299		14.6	12458.2	14.6	16255.6		1219.94	1657.79	1219.94	1153.29
11646.9	0.96659	11682	1.00142		7205.04	0.94284	7203.04	1.0123	1.0128	7149.32	0.95474	7164	0.83524					6.41204	0.32122	6.41204	0.14087	6.41204	0.01085	6.41204	0.04142		14.55	12265.2	14.55	15814.5		1225.81	1693.63	1225.81	1153.83
11648	0.96559	11683.1	1.00271		7206.04	0.93405	7204.04	1.00904	1.01347	7149.67	0.94989	7164.35	0.83776					6.44272	0.33022	6.44272	0.12517	6.44272	0.01076	6.44272	0.03936		14.5	12049.9	14.5	15495.3		1231.67	1612.58	1231.67	1189.8
11648.9	0.96509	11684	1.00384		7207.07	0.92749	7205.07	1.00611	1.01388	7150.02	0.94431	7164.7	0.84028					6.4734	0.33951	6.4734	0.10667	6.4734	0.01072	6.4734	0.03683		14.45	11845.8	14.45	15123.7		1237.54	1794.97	1237.54	1054.24
11649.9	0.96511	11685	1.00554		7208.09	0.92425	7206.09	1.00411	1.01443	7150.36	0.9378	7165.05	0.8428					6.50408	0.34866	6.50408	0.08827	6.50408	0.01067	6.50408	0.03394		14.4	11613.1	14.4	14772.4		1243.4	1832.6	1243.4	1051.56
11651	0.96599	11686	1.00699		7209.07	0.9267	7207.07	1.00088	1.01439	7150.71	0.93231	7166.72	0.85582					6.53476	0.35726	6.53476	0.07515	6.53476	0.01058	6.53476	0.03088		14.35	11457.4	14.35	14454		1249.27	1691.1	1249.27	1364.66
11651.9	0.96756	11686.9	1.00861		7210.1	0.93383	7208.1	0.99836	1.01417	7151.06	0.92764	7168.42	0.87207					6.56544	0.36497	6.56544	0.07414	6.56544	0.01044	6.56544	0.02791		14.3	11217.4	14.3	14254.9		1255.13	1689.28	1255.13	1298.76
11652.9	0.97048	11687.9	1.00955		7211.05	0.94386	7209.05	0.99585	1.01424	7151.41	0.92424	7170.15	0.89447					6.59612	0.37152	6.59612	0.08722	6.59612	0.01023	6.59612	0.02541		14.25	11026.4	14.25	14044.8		1261	1713.27	1261	1268.46
11653.9	0.97412	11688.8	1.0106		7212.1	0.96457	7210.1	0.99343	1.01436	7151.76	0.91805	7171.89	0.92492					6.6268	0.37669	6.6268	0.10915	6.6268	0.00997	6.6268	0.02377		14.2	10794.7	14.2	13703.5		1266.86	1775.09	1266.86	1285
11654.9	0.97866	11689.7	1.01096		7213.15	0.99018	7211.15	0.9911	1.01323	7152.11	0.91408	7173.67	0.96405					6.65748	0.38033	6.65748	0.13419	6.65748	0.00969	6.65748	0.02328		14.15	10692.7	14.15	13415.1		1272.73	1716.46	1272.73	1336.98
11655.9	0.98342	11690.8	1.01114		7214.18	1.0166	7212.18	0.98954	1.01245	7153.61	0.89839	7175.48	1.0063					6.68816	0.38231	6.68816	0.15872	6.68816	0.0094	6.68816	0.02393		14.1	10540.4	14.1	13237.6		1278.59	1710.42	1278.59	1258.73
11656.9	0.98832	11691.8	1.01061		7215.21	1.0402	7213.21	0.98917	1.01039	7155.13	0.88513	7177.31	1.04013					6.71884	0.3826	6.71884	0.18047	6.71884	0.00912	6.71884	0.02538		14.05	10428.9	14.05	12994.3		1284.46	1725.19	1284.46	1329.06
11658	0.99344	11692.8	1.00977		7216.23	1.0682	7214.23	0.988	1.00927	7156.68	0.87257	7179.18	1.06048					6.74952	0.38117	6.74952	0.19788	6.74952	0.00887	6.74952	0.02716		14	10184.5	14	12769.9		1290.32	1828.23	1290.32	1347.42
11658.9	0.99794	11693.8	1.0085		7217.21	1.09127	7215.21	0.98655	1.00755	7158.27	0.86527	7181.06	1.07169					6.7802	0.37804	6.7802	0.20983	6.7802	0.00867	6.7802	0.02883		13.95	9968.41	13.95	12642.3		1296.19	1746.28	1296.19	1266.22
11659.9	1.00253	11694.8	1.00631		7218.22	1.11336	7216.22	0.98729	1.0058	7159.86	0.86147	7182.98	1.0762					6.81087	0.37327	6.81087	0.21556	6.81087	0.00852	6.81087	0.03003		13.9	9766.64	13.9	12453.4		1302.05	1837.28	1302.05	1194.21
11660.9	1.00623	11695.8	1.00397		7219.07	1.12531	7217.07	0.98592	1.00389	7161.49	0.86459	7184.93	1.07488					6.84155	0.36693	6.84155	0.21457	6.84155	0.00841	6.84155	0.03051		13.85	9577.48	13.85	12285.2		1307.92	1987.59	1307.92	1333.91
11661.9	1.00912	11696.8	1.0011		7220.25	1.13744	7218.25	0.98579	1.00203	7163.16	0.87525	7186.9	1.07042					6.87223	0.35912	6.87223	0.20665	6.87223	0.00835	6.87223	0.03012		13.8	9392.99	13.8	12084.8		1313.78	1872.94	1313.78	1351.75
11662.9	1.01137	11697.9	0.99802		7221.18	1.14229	7219.18	0.98635	1.00107	7164.84	0.89262	7188.9	1.06566					6.90291	0.34994	6.90291	0.19186	6.90291	0.0083	6.90291	0.02879		13.75	9284.03	13.75	11931.8		1319.65	2018.38	1319.65	1367.16
11663.9	1.01278	11698.8	0.9945		7222.04	1.14215	7220.04	0.98611	0.99973	7166.56	0.91212	7190.93	1.06141					6.93359	0.33951	6.93359	0.17051	6.93359	0.00825	6.93359	0.02654		13.7	9176.18	13.7	11654.6		1325.51	2130.84	1325.51	1317.48
11664.9	1.0136	11699.8	0.99073		7223.17	1.1361	7221.17	0.98638	0.99878	7168.3	0.93188	7192.98	1.05561					6.96427	0.32797	6.96427	0.14318	6.96427	0.0082	6.96427	0.02346		13.65	9025.99	13.65	11577.1		1331.38	1986.97	1331.38	1437.21
11665.9	1.0139	11700.8	0.98693		7224.15	1.12741	7222.15	0.98769	0.99707	7170.07	0.94773	7195.06	1.04645					6.99495	0.31545	6.99495	0.11068	6.99495	0.00811	6.99495	0.01975		13.6	8847.62	13.6	11428.8		1337.24	2101.89	1337.24	1370.99
11666.9	1.01376	11701.8	0.98312		7225.13	1.11268	7223.13	0.98918	0.99586	7171.87	0.96246	7197.17	1.0354					7.02563	0.30211	7.02563	0.07408	7.02563	0.00799	7.02563	0.0158		13.55	8779.26	13.55	11201.3		1343.11	2195.73	1343.11	1362.73
11667.9	1.01335	11702.8	0.9796		7226.06	1.09642	7224.06	0.98935	0.99552	7173.7	0.97777	7199.3	1.02442					7.05631	0.28809	7.05631	0.03519	7.05631	0.00783	7.05631	0.01238		13.5	8664.29	13.5	11049.2		1348.97	2203.49	1348.97	1438.53
11668.9	1.0129	11703.9	0.97649		7227.05	1.07728	7225.05	0.98879	0.99488	7175.54	0.9945	7201.47	1.0131					7.08699	0.27358	7.08699	0.01539	7.08699	0.00763	7.08699	0.01097		13.45	8555.11	13.45	10866.4		1354.84	2249.9	1354.84	1511.91
11669.9	1.01234	11704.9	0.97375		7228.05	1.05942	7226.05	0.98835	0.99359	7177.42	1.00638	7203.67	1.00039					7.11767	0.25877	7.11767	0.05317	7.11767	0.00741	7.11767	0.01273		13.4	8481.59	13.4	10707.5		1360.7	2353.48	1360.7	1672.79
11670.9	1.01162	11705.9	0.97149		7229.06	1.04182	7227.06	0.98955	0.99294	7179.33	1.01303	7205.88	0.9887					7.14835	0.24387	7.14835	0.09436	7.14835	0.00716	7.14835	0.01671		13.35	8394.88	13.35	10566.1		1366.57	2272.24	1366.57	1620.27
11671.9	1.01083	11706.9	0.96961		7230.09	1.02082	7228.09	0.98887	0.99141	7181.26	1.01411	7208.13	0.98084					7.17903	0.22911	7.17903	0.13383	7.17903	0.0069	7.17903	0.02153		13.3	8306.37	13.3	10469.2		1372.43	2421.61	1372.43	1594.57
11672.9	1.00993	11708.1	0.96862		7231.08	1.00019	7229.08	0.98749	0.98974	7183.22	1.01389	7210.4	0.97651					7.20971	0.21477	7.20971	0.17002	7.20971	0.00665	7.20971	0.02641		13.25	8226.81	13.25	10405.2		1378.3	2410.8	1378.3	1895.11
11673.9	1.00915	11709.1	0.96809		7232.16	0.98214	7230.16	0.98846	0.98786	7185.22	1.01405	7212.7	0.97465					7.24039	0.20111	7.24039	0.20167	7.24039	0.00642	7.24039	0.03095		13.2	8129.9	13.2	10325.2		1384.16	2510.55	1384.16	1787.4
11674.9	1.0083	11710	0.96823		7233.09	0.96879	7231.09	0.98704	0.98638	7187.22	1.01084	7215.03	0.97531					7.27107	0.18845	7.27107	0.22769	7.27107	0.00621	7.27107	0.03492		13.15	8019.04	13.15	10130.5		1390.03	2556.07	1390.03	1781.35
11676	1.00759	11712	0.96998		7234.15	0.95282	7232.15	0.98667	0.98504	7189.27	1.00923	7217.39	0.97939					7.30175	0.1771	7.30175	0.2472	7.30175	0.00605	7.30175	0.03818		13.1	7879.8	13.1	9986.6		1395.89	2558.68	1395.89	1732.08
11676.9	1.00702	11714.1	0.9731		7235.14	0.94015	7233.14	0.98695	0.98444	7191.34	1.01159	7219.77	0.98662					7.33243	0.16732	7.33243	0.25953	7.33243	0.00592	7.33243	0.04066		13.05	7752.52	13.05	9940.08		1401.76	2568.31	1401.76	1647.41
11677.9	1.00654	11716.1	0.97722		7236.19	0.93015	7234.19	0.98611	0.98284	7193.44	1.01162	7222.18	0.99451					7.36311	0.15934	7.36311	0.26422	7.36311	0.00582	7.36311	0.04233		13	7627.85	13	9754.79		1407.62	2557.66	1407.62	1737.54
11678.9	1.00653	11718.3	0.98236		7237.1	0.92461	7235.1	0.98412	0.98187	7195.56	1.01289	7224.61	0.99885					7.39379	0.15328	7.39379	0.26109	7.39379	0.00575	7.39379	0.04322		12.95	7440.15	12.95	9694.98		1413.49	2719.51	1413.49	1873.65
11679.9	1.00689	11720.2	0.98697		7238.21	0.91999	7236.21	0.98501	0.98167	7197.73	1.01309	7227.08	0.9999					7.42447	0.14909	7.42447	0.25017	7.42447	0.00568	7.42447	0.04339		12.9	7288.37	12.9	9576.34		1419.35	2666.24	1419.35	1928.83
11680.9	1.00771	11722.3	0.99171		7239.22	0.91826	7237.22	0.98573	0.98064	7199.9	1.01586	7229.57	0.9979					7.45515	0.14659	7.45515	0.2318	7.45515	0.00561	7.45515	0.04294		12.85	7189.44	12.85	9410.01		1425.22	2773.48	1425.22	2092.73
11681.9	1.00877	11724.1	0.99551		7240.19	0.91895	7238.19	0.98543	0.97964	7202.11	1.01507	7232.1	0.99341					7.48583	0.14544	7.48583	0.20653	7.48583	0.00552	7.48583	0.04197		12.8	7060.84	12.8	9275.73		1431.09	2834.45	1431.09	2019.1
11682.9	1.01015	11726.3	0.99909		7241.27	0.92156	7239.27	0.98647	0.97984	7204.35	1.01204	7234.64	0.99083					7.51651	0.14523	7.51651	0.17519	7.51651	0.0054	7.51651	0.04061		12.75	6987.77	12.75	9200.05		1436.95	2807.03	1436.95	2053.36
11683.9	1.01169	11727.9	1.00177		7242.21	0.92519	7240.21	0.98568	0.97974	7206.61	1.00765	7237.22	0.99136					7.54719	0.14546	7.54719	0.13891	7.54719	0.00524	7.54719	0.03897		12.7	7022.68	12.7	9164.52		1442.82	2995.25	1442.82	2227.69
11684.9	1.01329	11730.2	1.00468		7243.24	0.93156	7241.24	0.98668	0.97956	7208.9	1.00151	7239.82	0.9934					7.57787	0.14568	7.57787	0.09931	7.57787	0.00504	7.57787	0.03714		12.65	6972.65	12.65	9105.19		1448.68	2844.92	1448.68	1924.76
11685.9	1.01513	11732.2	1.00665		7244.16	0.93804	7242.16	0.98733	0.97984	7211.23	0.9955	7242.45	0.99409					7.60854	0.14546	7.60854	0.05961	7.60854	0.0048	7.60854	0.03517		12.6	7009.31	12.6	8975.17		1454.55	2896.9	1454.55	1981.21
11686.9	1.01667	11734.2	1.00826		7245.09	0.94473	7243.09	0.98666	0.97963	7213.57	0.98922	7245.11	0.99082					7.63922	0.14444	7.63922	0.03412	7.63922	0.00452	7.63922	0.03308		12.55	6962.34	12.55	8891.78		1460.41	3051	1460.41	1999.24
11688	1.018	11736.1	1.00875		7246.03	0.95068	7244.03	0.98744	0.97908	7215.94	0.98472	7247.8	0.98426					7.6699	0.14233	7.6699	0.05495	7.6699	0.00422	7.6699	0.03089		12.5	6929.39	12.5	8827.56		1466.28	3346.39	1466.28	1888.84
11688.9	1.01888	11738.1	1.00918		7247.09	0.95759	7245.09	0.98951	0.97913	7218.33	0.98023	7250.5	0.97913					7.70058	0.13894	7.70058	0.09456	7.70058	0.00392	7.70058	0.02858		12.45	6861.31	12.45	8673.67		1472.14	3121.7	1472.14	1930.93
11689.9	1.01918	11739.7	1.00856		7248.03	0.96293	7246.03	0.98985	0.97912	7220.77	0.97987	7253.24	0.97791					7.73126	0.13417	7.73126	0.13515	7.73126	0.00362	7.73126	0.02615		12.4	6710.18	12.4	8648.63		1478.01	3233.58	1478.01	2105.42
11690.9	1.01909	11742	1.00822		7249.02	0.96705	7247.02	0.99017	0.97869	7223.23	0.97933	7256.02	0.97963					7.76194	0.12799	7.76194	0.17298	7.76194	0.00336	7.76194	0.02364		12.35	6607.07	12.35	8585.99		1483.87	3338.26	1483.87	2175
11691.9	1.01848	11743.4	1.00786		7250.03	0.96949	7248.03	0.99223	0.97813	7225.7	0.97932	7258.81	0.98625					7.79262	0.12052	7.79262	0.20633	7.79262	0.00316	7.79262	0.02117		12.3	6507.6	12.3	8514.01		1489.74	3451.07	1489.74	2323.36
11692.9	1.01728	11745.8	1.00892		7251.07	0.9701	7249.07	0.99255	0.97885	7228.21	0.98026	7261.63	0.99571					7.8233	0.11198	7.8233	0.23401	7.8233	0.00304	7.8233	0.01899		12.25	6409.72	12.25	8502.61		1495.6	3428.8	1495.6	2395.81
11693.9	1.01559	11747.6	1.01035		7252.06	0.96917	7250.06	0.99274	0.97937	7230.75	0.98288	7264.48	1.00443					7.85398	0.10278	7.85398	0.25513	7.85398	0.00301	7.85398	0.01747		12.2	6344.94	12.2	8463.93		1501.47	3525.56	1501.47	2457.06
11694.9	1.01352	11749.6	1.01283		7252.88	0.9674	7250.88	0.99362	0.97945	7233.32	0.98294	7267.36	1.01194					7.88466	0.09358	7.88466	0.26907	7.88466	0.00306	7.88466	0.01705		12.15	6277.34	12.15	8402.8		1507.33	3764.87	1507.33	2488.49
11696	1.01089	11751.8	1.01595		7254.12	0.96379	7252.12	0.99537	0.97925	7235.91	0.98424	7270.26	1.01559					7.91534	0.08536	7.91534	0.27544	7.91534	0.00318	7.91534	0.01794		12.1	6272.31	12.1	8336.51		1513.2	3694.7	1513.2	2387.44
11696.9	1.00835	11753.6	1.01862		7254.98	0.96154	7252.98	0.99643	0.97937	7238.53	0.98565	7273.19	1.01658					7.94602	0.0795	7.94602	0.27412	7.94602	0.00333	7.94602	0.01999		12.05	6294.02	12.05	8399.12		1519.06	3645.63	1519.06	2456.47
11698	1.0049	11755.7	1.02011		7256.12	0.95883	7254.12	0.99929	0.97995	7241.18	0.98512	7276.16	1.01903					7.9767	0.07754	7.9767	0.2652	7.9767	0.0035	7.9767	0.02277		12	6294.58	12	8332.34		1524.93	3659.47	1524.93	2468.92
11698.9	1.00131	11757.7	1.02003		7257.14	0.95768	7255.14	0.99977	0.98024	7243.85	0.98436	7279.14	1.02492					8.00738	0.08056	8.00738	0.24906	8.00738	0.00364	8.00738	0.02582		11.95	6245.78	11.95	8264.86		1530.79	3561	1530.79	2593.58
11699.9	0.9973	11759.8	1.01764		7258.15	0.95834	7256.15	1.00091	0.98107	7246.55	0.98473	7282.16	1.029					8.03806	0.0886	8.03806	0.22626	8.03806	0.00376	8.03806	0.02875		11.9	6199.22	11.9	8214.51		1536.66	3514.56	1536.66	2569.15
11700.9	0.9935	11761.6	1.01269		7259.22	0.96022	7257.22	1.00234	0.98204	7249.29	0.98598	7285.19	1.02981					8.06874	0.10073	8.06874	0.19763	8.06874	0.00382	8.06874	0.03129		11.85	6074.51	11.85	8176.76		1542.52	3610.89	1542.52	2561.9
11701.9	0.98981	11763.8	1.00707		7260.21	0.96351	7258.21	1.00232	0.98265	7252.04	0.98725	7288.26	1.02869					8.09942	0.11572	8.09942	0.16415	8.09942	0.00383	8.09942	0.03321		11.8	6066.92	11.8	8149.07		1548.39	3704.77	1548.39	2410.03
11702.9	0.98656	11765.8	1.00056		7261.13	0.96737	7259.13	1.00256	0.98347	7254.82	0.99038	7291.36	1.02529					8.1301	0.13244	8.1301	0.12711	8.1301	0.00378	8.1301	0.03435		11.75	5996.5	11.75	8066.01		1554.25	3653.65	1554.25	2353.71
11703.9	0.98343	11767.8	0.99533		7262.22	0.97244	7260.22	1.00308	0.98542	7257.64	0.99558	7294.48	1.02165					8.16078	0.15002	8.16078	0.0882	8.16078	0.00366	8.16078	0.03461		11.7	5881.89	11.7	8031.3		1560.12	3631.81	1560.12	2243.07
11704.9	0.98095	11770	0.99092		7263.29	0.9764	7261.29	1.00297	0.98701	7260.48	0.99922	7297.63	1.01777					8.19146	0.1678	8.19146	0.05092	8.19146	0.00348	8.19146	0.03396		11.65	5805.7	11.65	7931.65		1565.98	3714.79	1565.98	2355.26
11705.9	0.97864	11771.7	0.98762		7264.25	0.97971	7262.25	1.00282	0.98916	7263.34	1.0036	7300.81	1.01311					8.22214	0.18526	8.22214	0.03128	8.22214	0.00323	8.22214	0.03239		11.6	5768.7	11.6	7870.96		1571.85	3518.45	1571.85	2265.08
11706.9	0.9771	11773.9	0.98555		7265.2	0.98279	7263.2	1.00314	0.99077	7266.24	1.00676	7304.02	1.00646					8.25282	0.20199	8.25282	0.0538	8.25282	0.00292	8.25282	0.03		11.55	5697.39	11.55	7791.65		1577.71	3173.3	1577.71	2139.51
11707.9	0.97625	11776.1	0.98405		7266.09	0.98568	7264.09	1.00316	0.99227	7269.16	1.01221	7307.25	0.99842					8.2835	0.21766	8.2835	0.08887	8.2835	0.00255	8.2835	0.02693		11.5	5686.7	11.5	7735.7		1583.58	3066.95	1583.58	2054.72
11708.9	0.97595	11777.9	0.98295		7267.21	0.98944	7265.21	1.00333	0.99501	7272.11	1.01461	7310.52	0.99174					8.31418	0.23199	8.31418	0.12333	8.31418	0.00215	8.31418	0.02342		11.45	5664.32	11.45	7675.65		1589.44	2982.41	1589.44	2061.49
11709.9	0.97623	11780.2	0.98226		7268.13	0.9926	7266.13	1.0037	0.99761	7275.08	1.01551	7313.81	0.98445					8.34486	0.24477	8.34486	0.15436	8.34486	0.0017	8.34486	0.01985		11.4	5696.51	11.4	7593.55		1595.31	2941.26	1595.31	2128.55
11710.9	0.97695	11782.2	0.98208		7269	0.99651	7267	1.00364	1.00007	7278.08	1.01452	7317.12	0.97754					8.37554	0.25581	8.37554	0.1807	8.37554	0.00123	8.37554	0.01682		11.35	5643.88	11.35	7597.63		1601.17	2716.3	1601.17	1978.14
11711.9	0.97815	11783.9	0.98189		7270.09	1.00265	7268.09	1.00485	1.00316	7281.12	1.01257	7320.47	0.9729					8.40621	0.26499	8.40621	0.20154	8.40621	0.000761038	8.40621	0.01516		11.3	5582.3	11.3	7551.06		1607.04	2506.74	1607.04	1684.14
11712.9	0.97983	11786.2	0.98247		7271.06	1.00878	7269.06	1.00598	1.0039	7284.18	1.01106	7323.83	0.97221					8.43689	0.27223	8.43689	0.21638	8.43689	0.000428455	8.43689	0.01553		11.25	5530.98	11.25	7497.72		1612.9	2393.32	1612.9	1832.11
11714.9	0.98369	11788.2	0.98295		7272.06	1.01566	7270.06	1.00404	1.00413	7287.26	1.00798	7327.23	0.97625					8.46757	0.27747	8.46757	0.22499	8.46757	0.000610892	8.46757	0.01772		11.2	5527.47	11.2	7522.05		1618.77	2410.42	1618.77	1692.9
11717	0.98845	11790.2	0.98384		7273.08	1.02242	7271.08	1.0017	1.00484	7290.38	1.00644	7330.66	0.98434					8.49825	0.28072	8.49825	0.22736	8.49825	0.00108	8.49825	0.02089		11.15	5450.56	11.15	7498.35		1624.63	2358.52	1624.63	1662.81
11718.9	0.99338	11792.2	0.98451		7275.04	1.0335	7273.04	1.00548	1.00691	7293.52	1.00328	7334.11	0.9937					8.52893	0.28199	8.52893	0.22374	8.52893	0.0016	8.52893	0.02429		11.1	5460.11	11.1	7480.26		1630.5	2266.15	1630.5	1428.2
11720.9	0.99816	11794.2	0.98606		7277.01	1.04082	7275.01	1.00695	1.0094	7296.68	1.00073	7337.59	1.00298					8.55961	0.28135	8.55961	0.2146	8.55961	0.00213	8.55961	0.02744		11.05	5472.68	11.05	7473.34		1636.36	2036.99	1636.36	1450.21
11722.9	1.00243	11795.8	0.98767		7279.1	1.04667	7277.1	1.00782	1.01133	7299.88	0.99935	7341.09	1.01079					8.59029	0.27889	8.59029	0.20069	8.59029	0.00264	8.59029	0.03004		11	5450.11	11	7471.46		1642.23	1782.33	1642.23	1065.35
11725	1.00614	11798	0.99026		7281.12	1.05433	7279.12	1.00761	1.01196	7303.11	0.99755	7344.63	1.01585					8.62097	0.27475	8.62097	0.18299	8.62097	0.00315	8.62097	0.03189		10.95	5447.56	10.95	7418.24		1648.09	1561.96	1648.09	976.589
11726.9	1.00924	11800.1	0.99312		7283.17	1.06324	7281.17	1.00783	1.0118	7306.36	0.99602	7348.2	1.01692					8.65165	0.26907	8.65165	0.16282	8.65165	0.00363	8.65165	0.03292		10.9	5480.31	10.9	7359.68		1653.96	1484.24	1653.96	883.186
11728.9	1.01208	11801.8	0.99692		7285.12	1.07277	7283.12	1.00791	1.01114	7309.64	0.99674	7351.79	1.01498					8.68233	0.26202	8.68233	0.14191	8.68233	0.00409	8.68233	0.03306		10.85	5472.39	10.85	7360.12		1659.82	1229.89	1659.82	807.353
11731	1.01458	11803.9	1.00121		7287.09	1.08077	7285.09	1.00686	1.00969	7312.94	0.99631	7355.4	1.0115					8.71301	0.25381	8.71301	0.12254	8.71301	0.00453	8.71301	0.03235		10.8	5483.93	10.8	7313.84		1665.69	972.28	1665.69	657.923
11732.9	1.01641	11805.5	1.00529		7289.11	1.08473	7287.11	1.00663	1.00873	7316.28	0.9954	7359.04	1.00866					8.74369	0.24464	8.74369	0.10757	8.74369	0.00494	8.74369	0.03082		10.75	5402.82	10.75	7303		1671.55	900.77	1671.55	427.22
11734.9	1.01763	11807.7	1.01015		7291.01	1.08127	7289.01	1.00587	1.00783	7319.63	0.99622	7362.73	1.00545					8.77437	0.23474	8.77437	0.09998	8.77437	0.00533	8.77437	0.02858		10.7	5379.83	10.7	7277.9		1677.42	860.788	1677.42	561.344
11736.9	1.018	11809.8	1.01474		7292.97	1.06848	7290.97	1.00497	1.00664	7323.02	0.99509	7366.43	1.00133					8.80505	0.22434	8.80505	0.10103	8.80505	0.00569	8.80505	0.02574		10.65	5313.25	10.65	7282.1		1683.28	746.527	1683.28	744.467
11738.9	1.01765	11811.8	1.01869		7294.94	1.04981	7292.94	1.004	1.00503	7326.44	0.99726	7370.15	0.99676					8.83573	0.21368	8.83573	0.1091	8.83573	0.00603	8.83573	0.02246		10.6	5273.59	10.6	7334.18		1689.15	755.746	1689.15	613.131
11740.9	1.017	11813.6	1.02158		7297	1.03099	7295	1.00277	1.00385	7329.88	0.99648	7373.9	0.99257					8.86641	0.20301	8.86641	0.12081	8.86641	0.00635	8.86641	0.01891		10.55	5193.38	10.55	7266.1		1695.01	685.588	1695.01	387.768
11742.9	1.0168	11815.7	1.02394		7298.98	1.01249	7296.98	1.00214	1.00293	7333.36	0.99647	7377.69	0.99002					8.89709	0.19259	8.89709	0.13304	8.89709	0.00664	8.89709	0.01531		10.5	5206.42	10.5	7259.08		1700.88	463.513	1700.88	672.513
11744.9	1.01726	11817.7	1.02512		7300.98	0.99815	7298.98	1.00139	1.00222	7336.85	0.99731	7381.49	0.98869					8.92777	0.18264	8.92777	0.14356	8.92777	0.00691	8.92777	0.01196		10.45	5154.88	10.45	7187.51		1706.74	397.031	1706.74	602.133
11747	1.01873	11819.6	1.02508		7303.07	0.98429	7301.07	0.99984	1.0013	7340.37	0.99739	7385.33	0.98823					8.95845	0.17341	8.95845	0.15095	8.95845	0.00716	8.95845	0.00931		10.4	5125.27	10.4	7156.02		1712.61	349.151	1712.61	521.259
11748.9	1.02108	11821.7	1.02372		7305.07	0.97496	7303.07	0.99852	1.00042	7343.92	0.99841	7389.19	0.98772					8.98913	0.1651	8.98913	0.15436	8.98913	0.0074	8.98913	0.00798		10.35	5161.16	10.35	7142.07		1718.48	346.622	1718.48	336.111
11751	1.02425	11823.9	1.02196		7307.08	0.96807	7305.08	0.99795	1.00095	7347.51	0.99917	7393.09	0.9878					9.01981	0.15791	9.01981	0.15331	9.01981	0.00761	9.01981	0.00835		10.3	5170.88	10.3	7125.48		1724.34	438.784	1724.34	266.737
11752.9	1.02718	11825.7	1.0193		7309.07	0.96459	7307.07	0.99677	1.00113	7351.12	0.99909	7397.01	0.98982					9.05049	0.15198	9.05049	0.14765	9.05049	0.00781	9.05049	0.00988		10.25	5203.89	10.25	7033.88		1730.21	563.908	1730.21	287.538
11754.9	1.02929	11827.9	1.0165		7311.06	0.96415	7309.06	0.99587	1.00003	7354.74	0.99845	7400.96	0.99401					9.08117	0.1474	9.08117	0.13746	9.08117	0.00799	9.08117	0.0118		10.2	5187.59	10.2	6997.9		1736.07	650.439	1736.07	280.495
11757	1.02985	11830	1.01232		7313.02	0.96549	7311.02	0.99635	0.99912	7358.41	0.99796	7404.93	1					9.11185	0.14419	9.11185	0.12305	9.11185	0.00816	9.11185	0.01367		10.15	5186	10.15	6989.64		1741.94	582.526	1741.94	318.794
11758.9	1.0281	11832	1.00789		7314.83	0.96696	7312.83	0.99564	0.99884	7362.1	0.99771	7408.93	1.00547					9.14253	0.14231	9.14253	0.10491	9.14253	0.00831	9.14253	0.01529		10.1	5164.86	10.1	6963.41		1747.8	540.951	1747.8	413.243
11760.9	1.02386	11834	1.0028		7316.92	0.96785	7314.92	0.99557	0.99784	7365.82	0.99771	7412.96	1.00972					9.17321	0.14167	9.17321	0.08373	9.17321	0.00844	9.17321	0.01657		10.05	5119.24	10.05	6937.32		1753.67	622.746	1753.67	525.284
11762.9	1.01811	11836.2	0.99817		7318.94	0.96826	7316.94	0.99631	0.99744	7369.57	0.99678	7417.01	1.01185					9.20388	0.14209	9.20388	0.06049	9.20388	0.00856	9.20388	0.0175		10	5143.83	10	6880.63		1759.53	602.011	1759.53	458.404
11764.9	1.01197	11837.6	0.99364		7320.88	0.96852	7318.88	0.99718	0.9969	7373.33	0.99707	7421.1	1.01176					9.23456	0.14339	9.23456	0.03718	9.23456	0.00867	9.23456	0.01809		9.95	5086.39	9.95	6832.37		1765.4	649.718	1765.4	426.94
11766.9	1.00603	11840	0.99032		7322.9	0.969	7320.9	0.99721	0.99615	7377.13	0.99824	7425.21	1.0102					9.26524	0.14536	9.26524	0.02184	9.26524	0.00876	9.26524	0.01834		9.9	4999.42	9.9	6846.82		1771.26	547.412	1771.26	562.781
11769	1.00138	11842.2	0.98814		7325.02	0.96977	7323.02	0.99778	0.99595	7380.96	0.99779	7429.35	1.00696					9.29592	0.14777	9.29592	0.03287	9.29592	0.00883	9.29592	0.01831		9.85	4900.66	9.85	6763.17		1777.13	735.217	1777.13	661.364
11770.9	0.99828	11843.7	0.98663		7327.07	0.97068	7325.07	0.99849	0.99553	7384.82	0.99878	7433.53	1.00309					9.3266	0.15042	9.3266	0.05616	9.3266	0.00889	9.3266	0.018		9.8	4915.08	9.8	6751.13		1782.99	988.024	1782.99	670.276
11772.9	0.99573	11846.2	0.98653		7329.06	0.97115	7327.06	0.99915	0.99542	7388.7	0.99858	7437.72	0.99859					9.35728	0.15311	9.35728	0.08059	9.35728	0.00894	9.35728	0.01746		9.75	4871.29	9.75	6705.71		1788.86	994.492	1788.86	618.55
11774.9	0.99416	11848.2	0.98687		7331.09	0.97041	7329.09	1.00105	0.99522	7392.61	0.99865	7441.94	0.99388					9.38796	0.15567	9.38796	0.10376	9.38796	0.00897	9.38796	0.01672		9.7	4869.8	9.7	6739.76		1794.72	1086.84	1794.72	635.26
11776.9	0.99308	11849.8	0.98775		7333.11	0.96824	7331.11	1.00081	0.99543	7396.55	1.0003	7446.18	0.99009					9.41864	0.15794	9.41864	0.12464	9.41864	0.00899	9.41864	0.01579		9.65	4915.27	9.65	6681.45		1800.59	1151.75	1800.59	725.517
11778.9	0.99228	11852.2	0.98932		7334.96	0.96522	7332.96	0.99976	0.99589	7400.5	1.0003	7450.45	0.98827					9.44932	0.15978	9.44932	0.14258	9.44932	0.00899	9.44932	0.01472		9.6	4891.46	9.6	6682.62		1806.45	1035.44	1806.45	726.668
11780.9	0.9918	11854.1	0.99073		7336.91	0.96286	7334.91	1.00081	0.99621	7404.49	1.00012	7454.76	0.98796					9.48	0.16106	9.48	0.15714	9.48	0.00898	9.48	0.01353		9.55	4781.64	9.55	6565.34		1812.32	1186	1812.32	726.096
11783	0.99185	11855.9	0.9924		7338.84	0.96193	7336.84	0.99988	0.99654	7408.51	0.99923	7459.09	0.9889					9.51068	0.16167	9.51068	0.168	9.51068	0.00896	9.51068	0.0123		9.5	4721.15	9.5	6515.53		1818.18	1267.05	1818.18	938.212
11784.9	0.99219	11858	0.99343		7340.87	0.96383	7338.87	1.00084	0.99693	7412.56	0.99866	7463.45	0.99068					9.54136	0.16154	9.54136	0.17499	9.54136	0.00893	9.54136	0.0111		9.45	4720.16	9.45	6444.51		1824.05	1159.25	1824.05	790.557
11786.9	0.9926	11859.6	0.99337		7342.9	0.96956	7340.9	1.00146	0.99733	7416.64	0.99862	7467.83	0.99271					9.57204	0.16058	9.57204	0.17807	9.57204	0.00888	9.57204	0.01001		9.4	4681.73	9.4	6397.14		1829.91	1171.92	1829.91	918.003
11788.9	0.99318	11863	0.99239		7344.93	0.97882	7342.93	1.00078	0.99746	7420.74	0.99719	7472.25	0.99482					9.60272	0.15874	9.60272	0.17732	9.60272	0.00883	9.60272	0.00916		9.35	4627.77	9.35	6362.94		1835.78	1260.2	1835.78	949.847
11791	0.99407	11865.9	0.99077		7346.96	0.98934	7344.96	1.00228	0.99817	7424.87	0.99901	7476.7	0.99722					9.6334	0.15598	9.6334	0.17293	9.6334	0.00877	9.6334	0.00864		9.3	4590.34	9.3	6344.97		1841.64	1356.08	1841.64	992.21
11792.9	0.99517	11868.8	0.98987		7349.02	1.00151	7347.02	1.00259	0.99889	7429.02	0.99744	7481.16	0.99932					9.66408	0.15227	9.66408	0.1652	9.66408	0.00869	9.66408	0.00847		9.25	4536	9.25	6333.21		1847.51	1574.28	1847.51	971.938
11794.9	0.99678	11871.8	0.99003		7351.06	1.01233	7349.06	1.0017	0.99937	7433.2	0.9963	7485.65	1.00057					9.69476	0.14761	9.69476	0.15448	9.69476	0.00861	9.69476	0.00862		9.2	4478.3	9.2	6374.38		1853.37	1610.54	1853.37	1032.49
11796.9	0.99884	11874.8	0.99216		7353.07	1.02331	7351.07	1.00201	0.99975	7437.41	0.99681	7490.18	1.00063					9.72544	0.14201	9.72544	0.14126	9.72544	0.00852	9.72544	0.00895		9.15	4437.63	9.15	6297.81		1859.24	1600.35	1859.24	1137.76
11798.9	1.0017	11877.8	0.99529		7355	1.03244	7353	1.001	0.99968	7441.65	0.9967	7494.73	1.0002					9.75612	0.13549	9.75612	0.12604	9.75612	0.00842	9.75612	0.00932		9.1	4391.63	9.1	6227.72		1865.1	1703.99	1865.1	1235.94
11801	1.00551	11880.8	0.99914		7356.99	1.04151	7354.99	1.00046	0.99949	7445.92	0.9958	7499.3	0.99972					9.7868	0.12811	9.7868	0.10947	9.7868	0.00831	9.7868	0.00959		9.05	4376.76	9.05	6122.26		1870.97	1737.67	1870.97	1207.62
11802.9	1.00935	11883.9	1.00323		7358.95	1.04973	7356.95	1.00017	0.99955	7450.21	0.99679	7503.92	0.9991					9.81748	0.11993	9.81748	0.09229	9.81748	0.00818	9.81748	0.00967		9	4459.34	9	6095.41		1876.83	1764	1876.83	1416.43
11805	1.01397	11886.9	1.00723		7360.76	1.05625	7358.76	0.99841	0.99971	7454.53	0.9972	7508.54	0.99865					9.84816	0.11102	9.84816	0.07552	9.84816	0.00805	9.84816	0.0095		8.95	4421.88	8.95	6073.79		1882.7	1795.42	1882.7	1264.78
11806.9	1.01866	11890	1.01135		7362.88	1.06268	7360.88	0.99854	0.99947	7458.88	0.99709	7513.2	0.99806					9.87884	0.10149	9.87884	0.0607	9.87884	0.00792	9.87884	0.00907		8.9	4316.36	8.9	6024.12		1888.56	1967.04	1888.56	1189.28
11808.9	1.02326	11893	1.01453		7364.87	1.06643	7362.87	0.99791	0.99962	7463.26	0.99699	7517.89	0.99747					9.90952	0.09144	9.90952	0.05035	9.90952	0.00777	9.90952	0.00841		8.85	4226.84	8.85	5867.19		1894.43	1971.99	1894.43	1266.45
11810.9	1.02733	11896.1	1.01662		7366.89	1.0678	7364.89	0.99784	0.99933	7467.66	0.99707	7522.61	0.9974					9.9402	0.08102	9.9402	0.04753	9.9402	0.00762	9.9402	0.00761		8.8	4178.67	8.8	5826.01		1900.29	1988.68	1900.29	1328.81
11812.9	1.03086	11899.2	1.01714		7368.94	1.06699	7366.94	0.99754	0.99916	7472.1	0.99792	7527.35	0.9974					9.97088	0.07037	9.97088	0.05292	9.97088	0.00747	9.97088	0.00685		8.75	4093.11	8.75	5770.86		1906.16	1867.24	1906.16	1411.76
11814.9	1.0332	11902.2	1.01609		7370.93	1.06214	7368.93	0.99631	0.999	7476.55	0.99869	7532.12	0.99748														8.7	4008.19	8.7	5755.82		1912.02	2074.29	1912.02	1390.72
11817	1.03451	11905.1	1.01284		7373.03	1.05336	7371.03	0.99757	0.9989	7481.03	1.00019	7536.91	0.9975														8.65	3996.7	8.65	5803.72		1917.89	2333.63	1917.89	1578.8
11818.9	1.0347	11908.1	1.00846		7375.03	1.04271	7373.03	0.99745	0.99893	7485.55	1.00031	7541.74	0.99766														8.6	3959.72	8.6	5774.25		1923.75	2169.69	1923.75	1536.22
11820.9	1.03374	11911.3	1.00314		7377.03	1.02849	7375.03	0.99609	0.99896	7490.08	1.00008	7546.6	0.99803														8.55	3922.59	8.55	5760.46		1929.62	2114.88	1929.62	1440.77
11822.9	1.03222	11914.3	0.99818		7379	1.01196	7377	0.99734	0.99869	7494.65	1.00001	7551.47	0.99863														8.5	3857.44	8.5	5720.81		1935.48	2153.13	1935.48	1454.58
11824.9	1.03008	11917.1	0.99436		7380.95	0.99551	7378.95	0.99788	0.99837	7499.25	0.99992	7556.38	0.99902														8.45	3770.69	8.45	5571.21		1941.35	2299.66	1941.35	1462.27
11826.9	1.02692	11920	0.99166		7382.85	0.98175	7380.85	0.99732	0.99902	7503.87	1.0004	7561.32	0.99906														8.4	3730.95	8.4	5502.16		1947.21	2344.91	1947.21	1459.26
11828.9	1.02337	11922.9	0.99076		7384.72	0.97208	7382.72	0.99771	0.99985	7508.52	1.00036	7566.27	0.99906														8.35	3673	8.35	5439.59		1953.08	2236.51	1953.08	1524.47
11831	1.01934	11925.9	0.99026		7386.83	0.9646	7384.83	0.99879	1.00027	7513.19	0.99971	7571.27	0.99913														8.3	3672.53	8.3	5400.26		1958.94	2356.71	1958.94	1696.04
11832.9	1.01456	11928.8	0.99111		7388.84	0.96351	7386.84	1.00024	1.00024	7517.91	0.99879	7576.27	0.99937														8.25	3603.26	8.25	5372.46		1964.81	2487.75	1964.81	1804.3
11834.9	1.00972	11931.7	0.99251		7390.87	0.96511	7388.87	1.00079	1.00084	7522.63	0.99878	7581.33	0.99929														8.2	3532.99	8.2	5273.65		1970.67	2582.78	1970.67	1763.76
11837	1.00529	11934.8	0.99388		7392.9	0.96838	7390.9	0.99964	1.00077	7527.39	0.9992	7586.4	0.99916														8.15	3489.55	8.15	5209		1976.54	2508.25	1976.54	1711.88
11838.9	1.00192	11937.6	0.99501		7394.96	0.97295	7392.96	1.00048	1.00068	7532.18	0.99965	7591.5	0.9991														8.1	3409.65	8.1	5224.31		1982.4	2578.59	1982.4	1688.07
11840.9	0.99884	11940.8	0.99606		7396.97	0.97646	7394.97	1.00155	1.00023	7537	0.99877	7596.63	0.99911														8.05	3370.06	8.05	5133.83		1988.27	2610.45	1988.27	1675.97
11843	0.99736	11943.7	0.99704		7399.01	0.97915	7397.01	1.00107	0.99934	7541.84	0.99974	7601.78	0.99889														8	3389.4	8	5074.09		1994.13	2556.66	1994.13	1744.09
11844.9	0.99673	11946.8	0.99748		7400.89	0.98037	7398.89	0.99993	0.99917	7546.7	0.99995	7606.96	0.99853														7.95	3406.29	7.95	5037.56		2000	2529.96	2000	1779.87
11846.9	0.99676	11949.8	0.99685		7402.93	0.98112	7400.93	1.00063	0.9999	7551.6	0.99988	7612.17	0.99875														7.9	3360	7.9	4960.34		2005.87	2514.06	2005.87	1707.61
11848.9	0.99747	11953.1	0.99587		7404.87	0.98171	7402.87	1.00056	0.9996	7556.53	1.00005	7617.4	0.99943														7.85	3352.4	7.85	4899.09		2011.73	2675.7	2011.73	1893.83
11850.9	0.99873	11956	0.99462		7406.86	0.9828	7404.86	1.00136	0.99976	7561.48	0.99898	7622.66	1.00066														7.8	3293.72	7.8	4821.2		2017.6	2721.89	2017.6	1821.25
11853	1.0006	11959	0.9943		7408.8	0.9841	7406.8	1.0003	1.00043	7566.46	0.9987	7627.96	1.0018														7.75	3251.99	7.75	4722.22		2023.46	2686.36	2023.46	1651.48
11854.9	1.0022	11962.2	0.99563		7410.81	0.9856	7408.81	0.99964	1.00047	7571.47	0.99863	7633.28	1.00206														7.7	3212.3	7.7	4671.47		2029.33	2592.22	2029.33	1790.33
11857	1.00358	11965.3	0.99748		7412.81	0.98708	7410.81	1.00145	1.00099	7576.5	1.00002	7638.62	1.00147														7.65	3148.65	7.65	4594.64		2035.19	2448.5	2035.19	1995.43
11858.9	1.00415	11968.2	1.00016		7414.88	0.98827	7412.88	1.00181	1.00194	7581.56	0.99951	7643.99	1.00051														7.6	3095.15	7.6	4581.77		2041.06	2682.02	2041.06	1863.48
11860.9	1.00372	11971.3	1.00287		7416.9	0.98915	7414.9	1.0011	1.00264	7586.65	0.9998	7649.39	0.99969														7.55	3038.16	7.55	4541.99		2046.92	2759.91	2046.92	1897.4
11862.9	1.00275	11974.2	1.00462		7418.97	0.9893	7416.97	1.00183	1.00285	7591.77	0.99911	7654.82	0.99928														7.5	2992.67	7.5	4525.52		2052.79	2672.11	2052.79	1884.02
11865.9	1.00111	11977.2	1.00628		7421	0.98835	7419	1.00119	1.00312	7596.9	1.00042	7660.28	0.99913														7.45	2925.36	7.45	4507.27		2058.65	2540.23	2058.65	1676.16
11868.9	1.00005	11980.1	1.00725		7423	0.98677	7421	0.99881	1.00389	7602.08	1.00016	7665.77	0.99923														7.4	2864.69	7.4	4483.14		2064.52	2765.31	2064.52	2055.54
11871.9	1.00074	11983	1.00785		7425.9	0.98373	7423.9	1.00091	1.00403	7607.27	1.00203	7671.27	0.99931														7.35	2807.71	7.35	4368.65		2070.38	2813.09	2070.38	2120.78
11874.9	1.0031	11985.9	1.00875		7428.74	0.98202	7426.74	1.00083	1.00373	7612.5	1.00078	7676.82	0.99957														7.3	2746.79	7.3	4312.6		2076.25	3108.89	2076.25	1985.19
11877.9	1.00651	11988.8	1.00971		7431.81	0.98324	7429.81	1.00109	1.00376	7617.76	1.0021	7682.37	1														7.25	2700.06	7.25	4234.7		2082.11	3072.13	2082.11	2001.7
11880.9	1.01044	11991.8	1.01044		7434.88	0.98614	7432.88	1.00147	1.00353	7623.04	1.00226	7687.97	1.00039														7.2	2636.18	7.2	4128.95		2087.98	2963.84	2087.98	1933.52
11884	1.01448	11994.5	1.01029		7437.9	0.9907	7435.9	1.00035	1.002	7628.34	1.00243	7693.58	1.00106														7.15	2608.53	7.15	3956.49		2093.84	2980.42	2093.84	2111.85
11887	1.01849	11997.7	1.0099		7440.96	0.99758	7438.96	0.99984	1.00114	7633.68	1.00134	7699.24	1.00171														7.1	2571.9	7.1	3845.37		2099.71	3005.89	2099.71	2048.61
11889.9	1.02197	12000.7	1.0088		7444.06	1.00634	7442.06	0.99971	0.99917	7639.05	1.00325	7704.91	1.00226														7.05	2527.5	7.05	3788.27		2105.57	2843.65	2105.57	2005.19
11892.9	1.0251	12003.7	1.00644		7447.04	1.01511	7445.04	0.99934	0.99788	7644.43	1.00304	7710.61	1.0029														7	2474.57	7	3710.25		2111.44	3095.7	2111.44	2239.49
11896	1.02716	12006.7	1.00343		7449.97	1.02118	7447.97	0.99867	0.99742	7649.85	1.00313	7716.34	1.00336														6.95	2464.45	6.95	3632.97		2117.3	3333.93	2117.3	2308.12
11898.9	1.0278	12009.9	1.00001		7452.88	1.02472	7450.88	0.99733	0.99594	7655.3	1.00296	7722.1	1.00352														6.9	2397.81	6.9	3614.91		2123.17	3206.75	2123.17	2068.56
11901.9	1.02625	12012.9	0.99607		7455.68	1.02631	7453.68	0.99681	0.99454	7660.77	1.00315	7727.88	1.0032														6.85	2384.24	6.85	3536.4		2129.03	3231.43	2129.03	1972.22
11904.9	1.02336	12016	0.99235		7458.93	1.02692	7456.93	0.99751	0.99398	7666.27	1.00326	7733.7	1.00274														6.8	2379.55	6.8	3477.17		2134.9	3317.99	2134.9	2017.19
11907.9	1.01897	12018.9	0.98989		7461.97	1.02634	7459.97	0.99701	0.99339	7671.8	1.00425	7739.54	1.00247														6.75	2319.77	6.75	3432.14		2140.76	3286.22	2140.76	2126.98
11910.9	1.01362	12022.1	0.98843		7465.05	1.02386	7463.05	0.99795	0.99432	7677.36	1.00318	7745.41	1.0023														6.7	2279	6.7	3343.2		2146.63	3158.93	2146.63	2239.38
11913.9	1.00885	12025.2	0.98787		7468.07	1.01934	7466.07	0.99762	0.99541	7682.93	1.00299	7751.3	1.00203														6.65	2207.32	6.65	3255.96		2152.49	3267.73	2152.49	2289.71
11917	1.00481	12028.3	0.98821		7471.09	1.01309	7469.09	0.99794	0.99567	7688.55	1.00332	7757.22	1.00176														6.6	2158.19	6.6	3180.67		2158.36	3277.72	2158.36	2156.76
11919.9	1.00242	12031.3	0.98929		7474.04	1.00791	7472.04	0.9979	0.99597	7694.18	1.00286	7763.17	1.00155														6.55	2158.88	6.55	3086.92		2164.22	3295.41	2164.22	2328.95
11922.9	1.00115	12034.4	0.99064		7476.97	1.00361	7474.97	0.9981	0.99779	7699.85	1.0033	7769.15	1.00115														6.5	2126.92	6.5	3001.66		2170.09	3382.73	2170.09	2403.99
11925.9	1.00133	12037.2	0.99219		7479.79	0.99998	7477.79	0.99849	0.99836	7705.55	1.00208	7775.16	1.00103														6.45	2072.1	6.45	2922.52		2175.95	3336.79	2175.95	2251.48
11928.9	1.00224	12040.2	0.99369		7482.87	0.99676	7480.87	0.998	0.999	7711.27	1.00218	7781.18	1.0013														6.4	1997.22	6.4	2910.24		2181.82	3498.6	2181.82	2417.34
11931.9	1.00366	12043	0.99512		7485.97	0.99263	7483.97	0.99932	1.0003	7717.01	1.00094	7787.24	1.0014														6.35	1919.22	6.35	2952.23		2187.68	3513.88	2187.68	2388.09
11934.9	1.00498	12045.9	0.99642		7489.06	0.98788	7487.06	1.00124	1.00051	7722.78	1.00259	7793.32	1.00163														6.3	1883.76	6.3	2896.84		2193.55	3618.44	2193.55	2343.62
11937.9	1.00619	12049	0.99765		7492.13	0.98426	7490.13	1.00001	1.0013	7728.58	1.00254	7799.45	1.00191														6.25	1852.2	6.25	2874.76		2199.41	3449.79	2199.41	2224.64
11941	1.00731	12051.8	0.99893		7494.99	0.98223	7492.99	1.0002	1.00188	7734.41	1.0013	7805.58	1.00197														6.2	1804.15	6.2	2858.29		2205.28	3662.75	2205.28	2337.16
11943.9	1.00798	12054.7	1.00039		7498.06	0.98269	7496.06	1.00187	1.00196	7740.27	1.00169	7811.75	1.00218														6.15	1797.34	6.15	2783.83		2211.14	3595.11	2211.14	2526.19
11946.9	1.00829	12057.7	1.00188		7500.98	0.98475	7498.98	1.00025	1.00197	7746.16	1.00236																6.1	1754.86	6.1	2739.12		2217.01	3497.49	2217.01	2516.63
11949.9	1.00757	12060.8	1.00326		7503.95	0.98766	7501.95	1.00034	1.00178	7752.06	1.00146																6.05	1713.03	6.05	2699.56		2222.87	3538.68	2222.87	2367.69
11952.9	1.00648	12063.9	1.004		7506.95	0.99016	7504.95	1.00136	1.00159	7758.01	1.00283																6	1690.64	6	2653.56		2228.74	3528.71	2228.74	2382.86
11955.9	1.0055	12066.8	1.00478		7510.06	0.99182	7508.06	1.00198	1.00116	7763.97	1.00167																5.95	1660.24	5.95	2577.94		2234.6	3606.07	2234.6	2502.46
11958.9	1.00531	12069.9	1.00536		7513.18	0.9924	7511.18	1.00164	1.00138	7769.96	1.00232																5.9	1652.6	5.9	2511.67		2240.47	3793.98	2240.47	2600.09
11961.9	1.00642	12073	1.00564		7516.14	0.99242	7514.14	1.00138	1.00077	7775.99	1.00244																5.85	1641.7	5.85	2441.55		2246.33	3730.25	2246.33	2490.47
11964.9	1.00864	12075.9	1.00602		7519.17	0.9925	7517.17	1.00281	0.99964	7782.03	0.99863																5.8	1582.29	5.8	2404.11		2252.2	3696.5	2252.2	2447.29
11968	1.01128	12079	1.00678		7522.08	0.99295	7520.08	1.00162	0.99972	7788.11	1.00044																5.75	1528.94	5.75	2380.19		2258.06	3671.14	2258.06	2538.47
11970.9	1.0138	12082.1	1.00686		7524.97	0.99381	7522.97	1.00059	0.99962	7794.22	1.00334																5.7	1466.75	5.7	2314.35		2263.93	3755.88	2263.93	2420.33
11973.9	1.01562	12085.2	1.00718		7527.98	0.99537	7525.98	1.00147	0.99958	7800.35	1.00063																5.65	1457.36	5.65	2276.57		2269.79	3540.65	2269.79	2439.08
11976.9	1.01695	12088.3	1.00658		7531.01	0.99719	7529.01	1.00116	1.00044	7806.5	0.99957																5.6	1468.9	5.6	2221.8		2275.66	3648.56	2275.66	2594.11
11979.9	1.01786	12091.4	1.00554		7534.03	0.99858	7532.03	1.00099	1.00026	7812.69	0.9999																5.55	1426.04	5.55	2189.65		2281.52	3806.31	2281.52	2428.04
11983	1.01864	12094.4	1.00461		7537.14	0.99944	7535.14	1.00094	1.00006	7818.91	0.99965																5.5	1402.5	5.5	2142.55		2287.39	3752.91	2287.39	2501.98
11985.9	1.01943	12097.5	1.0033		7540.12	0.99952	7538.12	1.00044	0.99978	7825.15	0.99884																5.45	1384.69	5.45	2076.31		2293.26	3795.97	2293.26	2650.13
11989	1.02032	12100.4	1.00182		7543.2	0.99947	7541.2	1.00085	0.99974	7831.42	1.00019																5.4	1345.01	5.4	2057.48		2299.12	3829.9	2299.12	2607.19
11991.9	1.02088	12103.4	1.00088		7546.07	0.99959	7544.07	0.99972	0.99949	7837.71	0.99869																5.35	1325.51	5.35	1971.75		2304.99	3978.07	2304.99	2523.35
11994.9	1.02095	12106.3	0.99983		7549.03	1.00002	7547.03	0.99939	0.99939	7844.03	0.99898																5.3	1298.93	5.3	1957.94		2310.85	3860.4	2310.85	2556.61
11997.9	1.02022	12109.2	0.99886		7551.99	1.00116	7549.99	0.99957	0.99887	7850.38	0.99915																5.25	1247.42	5.25	1906.8		2316.72	3839.86	2316.72	2600.46
12000.9	1.01866	12112.2	0.99828		7554.87	1.00357	7552.87	0.99908	0.99905	7856.77	0.99739																5.2	1186.66	5.2	1868.85		2322.58	3807.26	2322.58	2885.51
12004	1.01645	12115.1	0.99741		7558.02	1.00667	7556.02	0.99961	0.99948	7863.17	0.9968																5.15	1132.84	5.15	1844.34		2328.45	4027.77	2328.45	2786.33
12007	1.01338	12118.1	0.99681		7561.15	1.00982	7559.15	1.00045	0.99881	7869.61	0.99728																5.1	1085.56	5.1	1814.68		2334.31	4194.61	2334.31	2799.44
12009.9	1.01005	12121	0.99569		7564.2	1.01227	7562.2	1.00052	0.99907	7876.06	0.99704																5.05	1064.52	5.05	1790.25		2340.18	4006.35	2340.18	2796.32
12012.9	1.00616	12124	0.99498		7567.01	1.01309	7565.01	0.99967	0.99882	7882.55	0.99561																5	1045.12	5	1719.72		2346.04	4011.3	2346.04	2717.98
12017	1.00184	12126.9	0.99395		7569.96	1.01293	7567.96	0.99991	0.99871	7889.06	0.99551																4.95	1055.84	4.95	1675.01		2351.91	4041.97	2351.91	2848.61
12020.9	0.9992	12130	0.99327		7573.04	1.01151	7571.04	1.00016	0.99895	7895.61	0.99576																4.9	1037.14	4.9	1626.5		2357.77	4156.96	2357.77	2719.03
12024.9	0.99864	12132.9	0.99242		7576.02	1.00859	7574.02	1.00043	0.99962	7902.17	0.99703																4.85	984.757	4.85	1579.93		2363.64	4154.58	2363.64	2714.03
12028.9	0.99922	12136	0.9925		7579	1.0055	7577	1.00038	0.99971	7908.77	0.99631																4.8	949.735	4.8	1495.7		2369.5	4095.43	2369.5	2882.43
12032.9	1.00071	12139.2	0.99259		7582.09	1.00247	7580.09	1.0004	0.99973																		4.75	917.273	4.75	1424.39		2375.37	4401.65	2375.37	2904.64
12037	1.0027	12142.3	0.99294		7585.02	0.99999	7583.02	1.0003	0.99986																		4.7	900.162	4.7	1376.31		2381.23	4260.83	2381.23	2955.15
12040.9	1.0046	12145.2	0.99384		7588.23	0.99834	7586.23	1.00093	1.00036																		4.65	875.705	4.65	1289.24		2387.1	4263.99	2387.1	2934.6
12045	1.00645	12148.4	0.99478		7591.22	0.99784	7589.22	1.00086	1.00003																		4.6	854.375	4.6	1270.9		2392.96	4254.06	2392.96	2962.78
12048.9	1.00813	12151.4	0.99541		7594.13	0.99789	7592.13	1.00046	1.00024																		4.55	816.996	4.55	1235.55		2398.83	4459.44	2398.83	2937.9
12053	1.00999	12154.4	0.99621		7597.05	0.99836	7595.05	1.00045	1.00065																		4.5	781.067	4.5	1206.33		2404.69	4415.44	2404.69	3008.38
12056.9	1.01175	12157.4	0.99743		7600.02	0.99915	7598.02	1.00128	1.00079																		4.45	750.746	4.45	1175.3		2410.56	4400.88	2410.56	3008.12
12060.9	1.01332	12160.6	0.99854		7603.05	0.99956	7601.05	1.00059	1.00059																		4.4	721.91	4.4	1128.22		2416.42	4501.08	2416.42	2824.84
12065	1.01446	12164.5	1.00011		7606.1	0.99948	7604.1	1.00019	1.00014																		4.35	694.464	4.35	1089.42		2422.29	4508.74	2422.29	3104.53
12068.9	1.01514	12168.5	1.00179		7609.08	0.99888	7607.08	1.00078	0.9996																		4.3	681.999	4.3	1032.44		2428.15	4642.27	2428.15	3141.91
12073.1	1.01577	12172.3	1.00294		7612.23	0.99794	7610.23	1.00162	0.9992																		4.25	658.829	4.25	996.483		2434.02	4527.3	2434.02	3227.52
12077	1.0164	12176.2	1.00413		7615.24	0.99731	7613.24	1.00074	0.99922																		4.2	635.791	4.2	939.586		2439.88	4524.7	2439.88	2990.5
12080.9	1.01695	12180.1	1.00535		7618.2	0.99732	7616.2	1.00024	0.99925																		4.15	601.678	4.15	903.866		2445.75	4554.66	2445.75	2912.41
12085	1.01697	12184	1.00613		7621.13	0.99806	7619.13	1.00117	0.99938																		4.1	554.388	4.1	834.819		2451.61	4621.87	2451.61	3207.77
12089	1.01613	12187.9	1.00691		7623.9	0.99929	7621.9	0.99974	0.9998																		4.05	533.858	4.05	828.939		2457.48	4555.06	2457.48	3307.18
12092.9	1.01467	12191.8	1.0073		7627.06	1.00038	7625.06	0.9993	0.99973																		4	511.748	4	829.057		2463.34	4628.17	2463.34	3193.48
12096.9	1.01296	12195.8	1.0069		7629.94	1.00091	7627.94	0.99905	0.99984																		3.95	480.373	3.95	793.036		2469.21	4821.87	2469.21	3009.34
12101	1.01146	12200	1.00669		7633.13	1.00088	7631.13	0.99994	0.99996																		3.9	458.779	3.9	779.272		2475.07	4921.75	2475.07	3088.23
12105	1.00996	12204	1.00607		7636.22	1.00008	7634.22	0.9996	0.99927																		3.85	423.168	3.85	749.24		2480.94	4792.84	2480.94	3143.5
12108.9	1.00876	12208.3	1.00474		7639.22	0.99875	7637.22	0.99934	0.99955																		3.8	407.571	3.8	732.621		2486.8	4726.29	2486.8	3179.59
12112.9	1.00763	12212.4	1.0034		7642.17	0.99759	7640.17	0.99965	0.99976																		3.75	375.709	3.75	696.529		2492.67	4661.24	2492.67	3364.81
12116.9	1.00666	12216.4	1.00207		7645.12	0.99669	7643.12	0.99981	1.00014																		3.7	361.033	3.7	646.199		2498.53	4866.33	2498.53	3507.53
12121	1.00543	12220.6	1.00103		7648.02	0.99611	7646.02	0.99926	1.00107																		3.65	345.251	3.65	601.406		2504.4	5041.93	2504.4	3335.6
12124.9	1.00413	12224.6	1.00026		7651.01	0.99598	7649.01	0.99868	1.00083																		3.6	335.273	3.6	561.515		2510.26	5018.21	2510.26	3316.19
12129	1.00296	12228.6	0.99962		7654.02	0.99609	7652.02	0.99948	1.00039																		3.55	327.152	3.55	539.118		2516.13	4958.98	2516.13	3267.72
12132.9	1.00219	12232.5	0.99931		7657.15	0.99642	7655.15	1.0002	1.00016																		3.5	325.539	3.5	503.986		2521.99	5084.61	2521.99	3509.06
12136.9	1.00198	12236.3	0.99902		7660.17	0.99697	7658.17	0.99938	1.00064																		3.45	314.798	3.45	469.139		2527.86	5138.95	2527.86	3257.35
12141	1.00253	12240.2	0.9988		7663.16	0.99794	7661.16	0.99966	1.00037																		3.4	313.501	3.4	447.852		2533.72	5066.88	2533.72	3282.26
12144.9	1.00334	12244.1	0.99849		7666.19	0.99913	7664.19	1.00036	1.00043																		3.35	296.938	3.35	441.091		2539.59	5045	2539.59	3521.52
12148.9	1.00434	12248.1	0.99816		7669.1	1.00039	7667.1	0.99956	1.00081																		3.3	285.503	3.3	412.043		2545.45	5217.5	2545.45	3603
12153	1.00529	12251.9	0.99755		7672.05	1.00173	7670.05	0.99875	1.00152																		3.25	269.925	3.25	376.916		2551.32	5309.68	2551.32	3516.67
12156.9	1.00629	12256	0.99694		7675.03	1.00305	7673.03	0.99893	1.00188																		3.2	260.693	3.2	359.186		2557.18	5303.26	2557.18	3589.49
12160.9	1.00768	12260.1	0.99602		7678.03	1.00431	7676.03	0.99925	1.00193																		3.15	234.646	3.15	326.512		2563.05	5259.18	2563.05	3667.17
12165	1.00928	12264.1	0.99589		7680.96	1.00539	7678.96	0.99922	1.00192																		3.1	231.645	3.1	315.48		2568.92	5459.47	2568.92	3738.24
12169.9	1.01112	12268	0.99591		7684.14	1.00615	7682.14	0.99882	1.00234																		3.05	202.363	3.05	299.591		2574.78	5427.01	2574.78	3513.15
12174.9	1.01258	12272.2	0.99691		7687.18	1.0063	7685.18	0.99876	1.00277																		3	200.818	3	285.307		2580.65	5414.9	2580.65	3546.6
12180	1.01395	12276.2	0.99776		7690.2	1.00609	7688.2	1.00051	1.00292																		2.95	183.114	2.95	270.399		2586.51	5368.64	2586.51	3829.2
12184.9	1.01476	12280.4	0.99953		7693.16	1.00566	7691.16	0.99994	1.00291																		2.9	170.275	2.9	268.579		2592.38	5368.43	2592.38	3889.01
12189.9	1.01547	12284.4	1.00124		7696.04	1.00508	7694.04	0.99831	1.00293																		2.85	162.245	2.85	269.149		2598.24	5646.55	2598.24	3899.14
12195	1.01548	12288.4	1.00272		7698.87	1.00443	7696.87	0.99839	1.00268																		2.8	155.475	2.8	256.393		2604.11	5796.29	2604.11	3874
12199.9	1.01486	12292.7	1.00498		7702.04	1.00389	7700.04	1.00001	1.00257																		2.75	148.864	2.75	252.228		2609.97	5634.16	2609.97	3922.66
12204.9	1.01389	12296.6	1.00665		7704.93	1.00357	7702.93	0.9992	1.00245																		2.7	150.103	2.7	242.753		2615.84	5677.77	2615.84	3922.18
12210	1.01245	12300.5	1.00786		7708.01	1.00303	7706.01	0.99982	1.00167																		2.65	137.96	2.65	233.206		2621.7	5599.03	2621.7	3845.48
12214.9	1.01055	12304.3	1.00883		7711.22	1.00241	7709.22	1.00072	1.00097																		2.6	144.696	2.6	232.582		2627.57	5729.96	2627.57	3946.95
12219.9	1.00895	12308.1	1.00975		7714.19	1.00173	7712.19	1.00049	1.00041																		2.55	142.129	2.55	226.771		2633.43	5931.02	2633.43	3904.35
12225	1.00804	12312.1	1.01017		7717.2	1.00098	7715.2	1.00122	1.00011																		2.5	138.311	2.5	210.114		2639.3	6140.16	2639.3	4097.31
12230	1.00744	12316	1.01022		7720.1	1.00038	7718.1	0.99992	1.0004																		2.45	121.368	2.45	203.662		2645.16	6029.67	2645.16	4036.13
12234.9	1.00697	12320	1.01021		7722.92	0.99988	7720.92	0.99655	1.00058																		2.4	119.058	2.4	198.359		2651.03	5903.19	2651.03	4021.61
12239.9	1.00655	12324	1.00934		7727.04	0.9997	7725.04	0.99884	1.00052																		2.35	109.317	2.35	204.749		2656.89	5995.99	2656.89	4226.62
12245	1.0061	12328.2	1.0086		7731.08	0.99988	7729.08	1.00069	0.99941																		2.3	113.768	2.3	193.997		2662.76	5976.96	2662.76	4238.46
12249.9	1.00537	12332.3	1.00749		7735.12	1.0001	7733.12	1.00101	1.00041																		2.25	107.389	2.25	176.294		2668.62	6156.59	2668.62	4088.56
12254.9	1.00459	12336.4	1.00615		7739.17	1.00024	7737.17	1.00001	1.00017																		2.2	104.841	2.2	166.653		2674.49	6199.18	2674.49	4088.84
12260	1.00374	12340.4	1.00498		7743.22	1.00024	7741.22	1.00045	1.00019																		2.15	98.1656	2.15	157.26		2680.35	6224.21	2680.35	4205.5
12264.9	1.00327	12344.6	1.0043		7747.05	1.00015	7745.05	1.00053	1.00102																		2.1	89.1061	2.1	144.656		2686.22	6136.98	2686.22	4164.24
12270	1.00387	12348.5	1.00358		7751.02	1.00039	7749.02	0.99975	1.00141																		2.05	89.771	2.05	142.154		2692.08	6496.03	2692.08	4479.99
12274.9	1.00477	12352.5	1.00314		7755.06	1.00055	7753.06	0.99932	1.0011																		2	85.4925	2	134.968		2697.95	6404.51	2697.95	4359.47
12279.9	1.00621	12356.5	1.003		7759.12	1.00042	7757.12	1.00058	1.00113																		1.95	88.9576	1.95	133.197		2703.81	6428.83	2703.81	4489.89
12284.9	1.00835	12360.6	1.00314		7763.17	0.99987	7761.17	1.00124	1.0014																		1.9	80.6149	1.9	127.944		2709.68	6657.71	2709.68	4441.97
12289.9	1.01046				7767.19	0.99924	7765.19	1.00066	1.00162																		1.85	76.8151	1.85	124.512		2715.54	6757.63	2715.54	4498.5
12294.9	1.01226				7771.1	0.99852	7769.1	1.0006	1.00138																		1.8	67.5221	1.8	116.704		2721.41	6867.66	2721.41	4536.88
12299.9	1.01391				7774.96	0.99795	7772.96	1.00082	1.0021																		1.75	61.098	1.75	123.568		2727.27	6875.07	2727.27	4525.58
12304.9	1.01536				7779.05	0.99756	7777.05	1.00112	1.00214																		1.7	61.0707	1.7	115.048		2733.14	6947.82	2733.14	4677.35
12309.9	1.01589				7783	0.99738	7781	1.00052	1.00167																		1.65	57.6768	1.65	122.065		2739	6803.79	2739	4794.08
12314.9	1.01602				7787.15	0.99724	7785.15	1.00083	1.00127																		1.6	54.1058	1.6	109.092		2744.87	6722.64	2744.87	4594.69
12319.9	1.01557				7791.09	0.99722	7789.09	1.00035	1.00186																		1.55	56.9207	1.55	96.4846		2750.73	6954.44	2750.73	4734.26
12324.9	1.01464				7795.14	0.99735	7793.14	1.00081	1.00204																		1.5	56.6859	1.5	102.588		2756.6	7057.09	2756.6	4833.68
12329.9	1.01312				7798.96	0.99762	7796.96	0.99981	1.0013																		1.45	54.433	1.45	101.805		2762.46	7250.27	2762.46	4816.34
12334.9	1.01153				7802.93	0.99801	7800.93	0.99938	1.00037																		1.4	54.5783	1.4	95.5668		2768.33	7424.18	2768.33	4761.31
12339.9	1.01013				7806.97	0.99841	7804.97	0.99918	0.99987																		1.35	54.9045	1.35	96.9459		2774.19	7361.24	2774.19	5063.74
12345	1.00899				7810.95	0.99881	7808.95	0.99915	0.99968																		1.3	45.5928	1.3	88.8972		2780.06	7614.8	2780.06	5129.45
12349.9	1.00809				7815.13	0.99911	7813.13	0.99979	0.99865																		1.25	43.0955	1.25	87.2006		2785.92	7805.72	2785.92	4911.67
12355.1	1.0078				7819.12	0.99924	7817.12	0.99938	0.9988																		1.2	36.553	1.2	83.4904		2791.79	7865.34	2791.79	5083.58
12359.9	1.00752				7823.03	0.99927	7821.03	0.99914	0.99919																		1.15	35.6213	1.15	85.3781		2797.65	7710.59	2797.65	5120.16
12364.9	1.00749				7826.88	0.99932	7824.88	0.99879	0.99909																		1.1	31.5403	1.1	81.8321		2803.52	7946.12	2803.52	5237.89
12370.1	1.00753				7830.97	0.99946	7828.97	0.99926	0.99853																		1.05	33.9299	1.05	72.3272		2809.38	7855.91	2809.38	5187.03
12375	1.00733				7834.89	0.99954	7832.89	0.9982	0.99841																		1	32.124	1	57.8585		2815.25	7992.67	2815.25	5428.11
12380	1.0073				7839.07	0.99953	7837.07	0.99893	0.99818																		0.95	36.5194	0.95	59.9		2821.11	8126.63	2821.11	5552.52
12385	1.00725				7842.97	0.99942	7840.97	0.99822	0.99801																		0.9	38.553	0.9	47.6979		2826.98	8290.59	2826.98	5681.69
12389.9	1.00724				7846.96	0.99924	7844.96	0.99725	0.99811																		0.85	43.5921	0.85	48.4918		2832.84	8433.3	2832.84	5549.42
12394.9	1.00741				7850.87	0.99905	7848.87	0.99636	0.99845																		0.8	44.4258	0.8	52.5165		2838.71	8386.38	2838.71	5657.43
12399.9	1.00765				7854.92	0.99881	7852.92	0.99668	0.99927																		0.75	49.5764	0.75	44.6039		2844.57	8561.31	2844.57	5847.65
12404.9	1.00815				7858.9	0.99849	7856.9	0.99618	0.99913																		0.7	50.3692	0.7	45.6053		2850.44	8803.79	2850.44	5998.86
12409.9	1.00854				7862.99	0.99801	7860.99	0.99634	0.99917																		0.65	46.9343	0.65	42.1543		2856.3	9046.69	2856.3	5935.46
12415	1.00924				7867.06	0.99745	7865.06	0.99687	0.99986																		0.6	44.1591	0.6	41.5039		2862.17	9001.81	2862.17	6114.43
12419.9	1.00998				7871.05	0.99697	7869.05	0.99587	0.99895																		0.55	42.4593	0.55	43.2427		2868.04	8910.8	2868.04	6048.13
12425	1.01076				7874.98	0.99646	7872.98	0.99568	0.9981																		0.5	39.556	0.5	39.1702		2873.9	8814.61	2873.9	6188.34
12430	1.01157				7878.82	0.99595	7876.82	0.99452	0.99835																		0.45	34.2454	0.45	39.986		2879.77	8998.75	2879.77	6282.38
12435	1.01235				7882.91	0.99541	7880.91	0.99399	0.99864																		0.4	31.4144	0.4	40.4458		2885.63	9298.99	2885.63	6206.06
12439.9	1.01316				7886.88	0.995	7884.88	0.99388	0.99798																		0.35	29.1898	0.35	38.2567		2891.5	9591.83	2891.5	6407.08
12444.9	1.01374				7891.01	0.99461	7889.01	0.99288	0.99744																		0.3	27.7796	0.3	36.4838		2897.36	9742.02	2897.36	6483.21
12449.9	1.01403				7894.99	0.99427	7892.99	0.99233	0.99664																		0.25	31.1401	0.25	36.0504		2903.23	9815.99	2903.23	6611.78
12455	1.01411				7898.94	0.99393	7896.94	0.99262	0.99766																		0.2	29.126	0.2	30.4072		2909.09	9928.69	2909.09	6624.31
12459.9	1.01403				7902.88	0.99354	7900.88	0.99113	0.99859																		0.15	25.9892	0.15	32.2006		2914.96	10057.8	2914.96	6849.34
12465	1.01388				7906.78	0.9932	7904.78	0.99006	0.99803																		0.1	23.0401	0.1	27.6615		2920.82	10137.7	2920.82	6943.73
12469.9	1.01352				7910.81	0.99293	7908.81	0.99053	0.9978																		0.05	22.8806	0.05	29.059		2926.69	10398.4	2926.69	6967.49
12475.1	1.01311				7914.84	0.99269	7912.84	0.99161	0.99757																		0	23.8844	0	30.6104		2932.55	10602.3	2932.55	6946.47
12479.9	1.01246																										-0.05	22.8207	-0.05	27.2297		2938.42	10560.7	2938.42	7109.4
12484.9	1.01179																										-0.1	22.3014	-0.1	26.3335		2944.28	10736.7	2944.28	7287.16
12489.9	1.01122																										-0.15	20.2264	-0.15	21.4945		2950.15	10892	2950.15	7443.37
12494.9	1.01059																										-0.2	18.0609	-0.2	17.8864		2956.01	10926.5	2956.01	7492.52
12500	1.01001																										-0.25	17.27	-0.25	17.808		2961.88	11343.9	2961.88	7753.53
12504.9	1.00965																										-0.3	15.5908	-0.3	19.1749		2967.74	11569.7	2967.74	7962.98
12509.9	1.00944																										-0.35	13.975	-0.35	18.9365		2973.61	11932.3	2973.61	8258.94
12515	1.00926																										-0.4	19.3094	-0.4	14.7587		2979.47	12074.3	2979.47	8319.88
12519.9	1.00946																										-0.45	18.8248	-0.45	14.664		2985.34	12425.7	2985.34	8414.97
12524.9	1.00952																										-0.5	18.8652	-0.5	14.6475		2991.2	12648.8	2991.2	8479.72
12529.9	1.00975																										-0.55	17.5252	-0.55	20.5293		2997.07	12860.6	2997.07	8735.63
12535.1	1.01004																										-0.6	15.9516	-0.6	22.8791		3002.93	13137.5	3002.93	9068.83
12539.9	1.01042																										-0.65	17.0953	-0.65	25.5197		3008.8	13372.3	3008.8	9223.46
12544.9	1.01075																										-0.7	17.2767	-0.7	23.4815		3014.66	13790.4	3014.66	9452.89
12550.1	1.01139																										-0.75	15.9107	-0.75	24.855		3020.53	14128.6	3020.53	9816.58
12555	1.01164																										-0.8	17.0243	-0.8	24.8711		3026.39	14737.4	3026.39	10039.5
12559.9	1.01212																										-0.85	15.8211	-0.85	22.9144		3032.26	15091.1	3032.26	10211.2
12565	1.01272																										-0.9	17.0976	-0.9	18.3582		3038.12	15616.8	3038.12	10477.1
																											-0.95	15.009	-0.95	19.4643		3043.99	16015.4	3043.99	10909.5
																											-1	13.9983	-1	19.0611		3049.85	16345.4	3049.85	11101
																											-1.05	15.9252	-1.05	16.9566		3055.72	16636.8	3055.72	11348.9
																											-1.1	18.3951	-1.1	11.8566		3061.58	16919.7	3061.58	11624.3
																											-1.15	17.4352	-1.15	13.7191		3067.45	17123.9	3067.45	11705.4
																											-1.2	17.8417	-1.2	11.4868		3073.31	17211.7	3073.31	11584.9
																											-1.25	17.3483	-1.25	8.56193		3079.18	16857.1	3079.18	11572.5
																											-1.3	15.3122	-1.3	12.4172		3085.04	16673.1	3085.04	11308.6
																											-1.35	12.5701	-1.35	13.137		3090.91	16523.5	3090.91	11119.6
																											-1.4	9.84615	-1.4	14.291		3096.77	16044.9	3096.77	11137.4
																											-1.45	11.8461	-1.45	18.1058		3102.64	15582.4	3102.64	10753.1
																											-1.5	13.1855	-1.5	17.8752		3108.5	15247.3	3108.5	10397
																											-1.55	13.276	-1.55	16.3053		3114.37	14951.5	3114.37	10182.3
																											-1.6	14.914	-1.6	17.396		3120.23	14403.5	3120.23	9859.01
																											-1.65	10.7756	-1.65	19.8261		3126.1	13978.2	3126.1	9469.39
																											-1.7	12.3311	-1.7	18.9169		3131.96	13685.1	3131.96	9158.2
																											-1.75	14.2544	-1.75	16.6682		3137.83	13206.4	3137.83	9147.4
																											-1.8	14.326	-1.8	14.4197		3143.7	12945.8	3143.7	8795.4
																											-1.85	17.727	-1.85	12.8541		3149.56	12344.7	3149.56	8620
																											-1.9	19.3619	-1.9	12.5324		3155.43	12011.9	3155.43	8393.81
																											-1.95	20.1823	-1.95	12.2955		3161.29	11928	3161.29	8095.89
																											-2	18.8036	-2	18.1064		3167.16	11663.4	3167.16	7776.03
																											-2.05	17.2258	-2.05	16.5484		3173.02	11387.1	3173.02	7782.27
																											-2.1	17.5122	-2.1	17.1263		3178.89	11147.2	3178.89	7483.64
																											-2.15	17.0204	-2.15	17.0434		3184.75	10823.2	3184.75	7383.16
																											-2.2	16.4562	-2.2	16.2367		3190.62	10664.8	3190.62	7208.99
																											-2.25	16.4621	-2.25	16		3196.48	10553.3	3196.48	7096.64
																											-2.3	15.6535	-2.3	17.0122		3202.35	10456.4	3202.35	7185.22
																											-2.35	12.6458	-2.35	17.3004		3208.21	10372.8	3208.21	7109.82
																											-2.4	12.758	-2.4	14.8647		3214.08	10023	3214.08	6911.96
																											-2.45	13.3835	-2.45	12.3837		3219.94	10084	3219.94	7119.58
																											-2.5	12.3088	-2.5	12.5362		3225.81	10291.5	3225.81	7003.74
																											-2.55	14.385	-2.55	13.0556		3231.67	10451.6	3231.67	7072.28
																											-2.6	15.3127	-2.6	11.8605		3237.54	10229.4	3237.54	7080.43
																											-2.65	14.979	-2.65	15.3141		3243.4	9555	3243.4	6637.67
																											-2.7	12.8716	-2.7	17.0911		3249.27	7221.44	3249.27	5059.69
																											-2.75	12.9904	-2.75	16.7432		3255.13	3185.02	3255.13	2250.83
																											-2.8	11.1544	-2.8	18.2636		3261	-2153.42	3261	-1482.67
																											-2.85	11.3637	-2.85	20.4396		3266.86	-6506.82	3266.86	-4366.4
																											-2.9	13.1331	-2.9	20.3894		3272.73	-9013.86	3272.73	-6012.18
																											-2.95	15.0011	-2.95	20.9093		3278.59	-9968.24	3278.59	-6768.35
																											-3	14.6414	-3	21.4111		3284.46	-10226.6	3284.46	-7226.82
																											-3.05	17.0328	-3.05	19.9853		3290.32	-10147.8	3290.32	-7130.85
																											-3.1	17.4062	-3.1	16.0437		3296.19	-10234.5	3296.19	-6897.32
																											-3.15	18.8036	-3.15	10.9437		3302.05	-10173.4	3302.05	-6945.28
																											-3.2	16.8987	-3.2	9.45454		3307.92	-10038	3307.92	-6872.17
																											-3.25	17.0266	-3.25	7.60341		3313.78	-10084.5	3313.78	-6805.16
																											-3.3	15.5589	-3.3	4.18668		3319.65	-10032.3	3319.65	-6932.69
																											-3.35	13.2242	-3.35	6.21791		3325.51	-10170.5	3325.51	-6919.5
																											-3.4	10.1984	-3.4	4.73199		3331.38	-10614.9	3331.38	-7172.25
																											-3.45	8.87401	-3.45	4.11322		3337.24	-10838.8	3337.24	-7298.39
																											-3.5	7.95684	-3.5	4.09038		3343.11	-10897.7	3343.11	-7445.89
																											-3.55	8.24329	-3.55	4.78733		3348.97	-11005.3	3348.97	-7453.69
																											-3.6	6.41209	-3.6	4.91403		3354.84	-11115	3354.84	-7739.98
																											-3.65	6.1208	-3.65	8.07874		3360.7	-11101.4	3360.7	-7659.84
																											-3.7	6.33723	-3.7	10.1229		3366.57	-11378.3	3366.57	-7768.16
																											-3.75	11.0117	-3.75	12.544		3372.43	-11389.6	3372.43	-8024.61
																											-3.8	9.47796	-3.8	12.9017		3378.3	-11639.2	3378.3	-8115.87
																											-3.85	13.2384	-3.85	12.4901		3384.16	-12047.6	3384.16	-8097.98
																											-3.9	12.6368	-3.9	16.0786		3390.03	-12133	3390.03	-7992.11
																											-3.95	15.7637	-3.95	15.5766		3395.89	-12067.5	3395.89	-8188.15
																											-4	15.7594	-4	13.6899		3401.76	-12214.5	3401.76	-8289.52
																											-4.05	15.6317	-4.05	13.0341		3407.62	-12278.9	3407.62	-8180.43
																											-4.1	15.4389	-4.1	10.1067		3413.49	-12187.8	3413.49	-8410.87
																											-4.15	15.7285	-4.15	8.88067		3419.35	-12330.5	3419.35	-8451.97
																											-4.2	18.6787	-4.2	9.29267		3425.22	-12421.3	3425.22	-8552.24
																											-4.25	18.2262	-4.25	10.0486		3431.08	-12494.5	3431.08	-8590.14
																											-4.3	16.4615	-4.3	9.21169		3436.95	-12395.5	3436.95	-8798.52
																											-4.35	16.1538	-4.35	10.2572		3442.82	-12660.7	3442.82	-8600.69
																											-4.4	14.6878	-4.4	11.5412		3448.68	-12653.1	3448.68	-8429.77
																											-4.45	12.8326	-4.45	13.3303		3454.55	-12425	3454.55	-8651.82
																											-4.5	9.9095	-4.5	11.5566		3460.41	-12385	3460.41	-8676.33
																											-4.55	11.3937	-4.55	12.4887		3466.28	-12555.3	3466.28	-8504
																											-4.6	9.90045	-4.6	10.6244		3472.14	-12456.8	3472.14	-8590.73
																											-4.65	11.0226	-4.65	10.6697		3478.01	-12607.6	3478.01	-8132.43
																											-4.7	10.2893	-4.7	10.4195		3483.87	-12450.1	3483.87	-8358.11
																											-4.75	9.37492	-4.75	10.2405		3489.74	-12189	3489.74	-8447.53
																											-4.8	8.27957	-4.8	10.1325		3495.6	-12076.7	3495.6	-8303.94
																											-4.85	7.00323	-4.85	10.0957		3501.47	-12150.4	3501.47	-8155.86
																											-4.9	5.5459	-4.9	10.1299		3507.33	-11982.3	3507.33	-8021.22
																											-4.95	3.90756	-4.95	10.2353		3513.2	-12050.4	3513.2	-8097.16
																											-5	2.08824	-5	10.4118		3519.06	-11797.7	3519.06	-7892.02
																																3524.93	-11712.7	3524.93	-7893.95
																																3530.79	-11602.6	3530.79	-7911.93
																																3536.66	-11520.5	3536.66	-7877
																																3542.52	-11477.7	3542.52	-7748.82
																																3548.39	-11254.9	3548.39	-7674.73
																																3554.25	-11288.2	3554.25	-7561.56
																																3560.12	-11277.3	3560.12	-7703.77
																																3565.98	-10985.9	3565.98	-7498.85
																																3571.85	-10838.4	3571.85	-7568.69
																																3577.71	-10613.8	3577.71	-7580.85
																																3583.58	-10605.1	3583.58	-7230.76
																																3589.44	-10421.3	3589.44	-7295.72
																																3595.31	-10381.2	3595.31	-7178.22
																																3601.17	-10277.7	3601.17	-7009.36
																																3607.04	-9995.31	3607.04	-6992.55
																																3612.9	-9925.24	3612.9	-6875.82
																																3618.77	-9718.14	3618.77	-6720.33
																																3624.63	-9855.73	3624.63	-6412.8
																																3630.5	-9907.94	3630.5	-6552.03
																																3636.36	-9528.59	3636.36	-6706.41
																																3642.23	-9372.98	3642.23	-6423.36
																																3648.09	-9390.32	3648.09	-6415.9
																																3653.96	-9243.86	3653.96	-6244.66
																																3659.82	-9068.94	3659.82	-6239.17
																																3665.69	-9060.07	3665.69	-6215.16
																																3671.55	-8890.33	3671.55	-6031.9
																																3677.42	-8805.18	3677.42	-5943.45
																																3683.28	-8723.76	3683.28	-6098.07
																																3689.15	-8549.12	3689.15	-6034.14
																																3695.01	-8425.99	3695.01	-5678.4
																																3700.88	-8480.78	3700.88	-5672.17
																																3706.74	-8429.63	3706.74	-5758.43
																																3712.61	-8202.54	3712.61	-5850.35
																																3718.48	-8178.6	3718.48	-5591.41
																																3724.34	-8232.78	3724.34	-5395.34
																																3730.21	-7979.7	3730.21	-5565.98
																																3736.07	-7911.09	3736.07	-5527.93
																																3741.94	-7817.92	3741.94	-5394.52
																																3747.8	-7922.27	3747.8	-5155.95
																																3753.67	-7917.08	3753.67	-5072.11
																																3759.53	-7574.51	3759.53	-5099.47
																																3765.4	-7371.62	3765.4	-5183.93
																																3771.26	-7384.08	3771.26	-5087.26
																																3777.13	-7370.93	3777.13	-4975.93
																																3782.99	-7102.66	3782.99	-4808.83
																																3788.86	-7287.03	3788.86	-5004.35
																																3794.72	-7203.96	3794.72	-4991
																																3800.59	-7182.29	3800.59	-4946.86
																																3806.45	-7221.18	3806.45	-4934.85
																																3812.32	-7114.16	3812.32	-4618.78
																																3818.18	-6770.19	3818.18	-4703.83
																																3824.05	-6550.75	3824.05	-4639.43
																																3829.91	-6673.47	3829.91	-4593.81
																																3835.78	-6732.7	3835.78	-4573.51
																																3841.64	-6688.23	3841.64	-4510.27
																																3847.51	-6656.67	3847.51	-4328.15
																																3853.37	-6628.1	3853.37	-4147.5
																																3859.24	-6560.2	3859.24	-4289.96
																																3865.1	-6401.98	3865.1	-4444.81
																																3870.97	-6263.26	3870.97	-4562.68
																																3876.83	-6134.77	3876.83	-4321.12
																																3882.7	-5852.28	3882.7	-4295.11
																																3888.56	-6007.45	3888.56	-4189.88
																																3894.43	-6132.14	3894.43	-4033.78
																																3900.29	-6274.67	3900.29	-3965.89
																																3906.16	-6196.74	3906.16	-4064.21
																																3912.02	-5958.57	3912.02	-3919.51
																																3917.89	-6003.29	3917.89	-4013.48
																																3923.75	-5844.61	3923.75	-4114.03
																																3929.62	-5808.23	3929.62	-3956.69
																																3935.48	-5907.3	3935.48	-3852.3
																																3941.35	-5845.69	3941.35	-4012.23
																																3947.21	-5804.91	3947.21	-3924.92
																																3953.08	-5791.79	3953.08	-3595.53
																																3958.94	-5640.02	3958.94	-3558.05
																																3964.81	-5425.4	3964.81	-3715.49
																																3970.67	-5530.06	3970.67	-3572.61
																																3976.54	-5351.93	3976.54	-3533.18
																																3982.4	-5371.99	3982.4	-3751.66
																																3988.27	-5423.99	3988.27	-3647.64
																																3994.14	-5357.46	3994.14	-3676.68
																																4000	-5178.02	4000	-3787.68
																																4005.86	-5227.76	4005.86	-3680.25
																																4011.73	-5289.95	4011.73	-3607.62
																																4017.6	-5209.95	4017.6	-3631.12
																																4023.46	-5270.8	4023.46	-3638.92
																																4029.33	-5160.5	4029.33	-3525.53
																																4035.19	-5126.22	4035.19	-3355.14
																																4041.06	-5135.42	4041.06	-3245.7
																																4046.92	-5165.46	4046.92	-3385.23
																																4052.79	-5037.71	4052.79	-3547.65
																																4058.65	-4998.6	4058.65	-3458.44
																																4064.52	-5294.17	4064.52	-3487.16
																																4070.38	-5046.24	4070.38	-3416.63
																																4076.25	-4858.01	4076.25	-3445.53
																																4082.11	-4940.17	4082.11	-3396.64
																																4087.98	-4892.28	4087.98	-3314.97
																																4093.84	-4967.85	4093.84	-3206.44
																																4099.71	-4880	4099.71	-3264.35
																																4105.57	-4866.82	4105.57	-3486.21
																																4111.44	-4770.78	4111.44	-3327.42
																																4117.3	-4803.29	4117.3	-3332.87
																																4123.17	-4930.58	4123.17	-3298.05
																																4129.03	-5004.69	4129.03	-3322.06
																																4134.9	-4899.91	4134.9	-3268.07
																																4140.76	-4861.54	4140.76	-3186.86
																																4146.63	-4985.21	4146.63	-3243.62
																																4152.49	-4835.78	4152.49	-3370.1
																																4158.36	-4505.33	4158.36	-3408.56
																																4164.22	-4568.04	4164.22	-3380.02
																																4170.09	-4561.05	4170.09	-3377.89
																																4175.95	-4840.56	4175.95	-3181.15
																																4181.82	-4748.84	4181.82	-3171.56
																																4187.68	-4656.47	4187.68	-3210.95
																																4193.55	-4847.5	4193.55	-3258.38
																																4199.41	-4621.35	4199.41	-3267.31
																																4205.28	-4683.58	4205.28	-3474.73
																																4211.14	-4825.67	4211.14	-3509.3
																																4217.01	-4870.6	4217.01	-3240.86
																																4222.87	-4849.91	4222.87	-3241.44
																																4228.74	-4706.6	4228.74	-3127.34
																																4234.6	-4703.4	4234.6	-3114.32
																																4240.47	-4828.28	4240.47	-3242.58
																																4246.33	-4717.79	4246.33	-3113.43
																																4252.2	-4846.26	4252.2	-3187.4
																																4258.06	-4943.91	4258.06	-3164.11
																																4263.93	-5098.6	4263.93	-3270.2
																																4269.79	-4875.66	4269.79	-3461.2
																																4275.66	-4869.92	4275.66	-3509.7
																																4281.52	-5027.97	4281.52	-3373.74
																																4287.39	-4862.7	4287.39	-3249.08
																																4293.26	-4873.06	4293.26	-3218.79
																																4299.12	-4872.05	4299.12	-3290.17
																																4304.99	-4836.49	4304.99	-3204.99
																																4310.85	-4952.5	4310.85	-3368.88
																																4316.72	-4879.01	4316.72	-3495.84
																																4322.58	-4681.23	4322.58	-3483.79
																																4328.45	-4709.23	4328.45	-3269.52
																																4334.31	-4639.78	4334.31	-3291.13
																																4340.18	-4593.52	4340.18	-3186.36
																																4346.04	-4639.08	4346.04	-3213.07
																																4351.91	-4464.03	4351.91	-3126.4
																																4357.77	-4333.99	4357.77	-2925.66
																																4363.64	-4378.83	4363.64	-3011.19
																																4369.5	-4214.04	4369.5	-2923.41
																																4375.37	-4291.99	4375.37	-2804.79
																																4381.23	-4140.47	4381.23	-2764.88
																																4387.1	-3993.26	4387.1	-2956.97
																																4392.96	-3984.52	4392.96	-2879.75
																																4398.83	-3969.78	4398.83	-2751.44
																																4404.69	-3772.58	4404.69	-2591.06
																																4410.56	-3730.42	4410.56	-2524.02
																																4416.42	-3792.22	4416.42	-2579.45
																																4422.29	-3725.81	4422.29	-2490.28
																																4428.15	-3637	4428.15	-2604.88
																																4434.02	-3570.21	4434.02	-2602.62
																																4439.88	-3471.55	4439.88	-2644.12
																																4445.75	-3486.77	4445.75	-2454.99
																																4451.61	-3594.7	4451.61	-2290.66
																																4457.48	-3497.73	4457.48	-2276.9
																																4463.34	-3387.42	4463.34	-2420.42
																																4469.21	-3302.7	4469.21	-2361.14
																																4475.07	-3231.59	4475.07	-2259.94
																																4480.94	-3213.49	4480.94	-2273.26
																																4486.8	-3266.89	4486.8	-2301.07
																																4492.67	-3408.66	4492.67	-2228.54
																																4498.53	-3161.74	4498.53	-2419.83
																																4504.4	-3387.4	4504.4	-2138.59
																																4510.26	-3346.94	4510.26	-2262.65
																																4516.13	-3368.18	4516.13	-2212.58
																																4521.99	-3038.35	4521.99	-2288.68
																																4527.86	-3072.66	4527.86	-2261.43
																																4533.72	-3278.03	4533.72	-2215.62
																																4539.59	-3092.28	4539.59	-2105.33
																																4545.45	-2839.08	4545.45	-2059
																																4551.32	-2999.22	4551.32	-2104.45
																																4557.18	-3129.1	4557.18	-1970.73
																																4563.05	-2989.69	4563.05	-2236.52
																																4568.92	-2940.76	4568.92	-1945.9
																																4574.78	-2747.1	4574.78	-1682.51
																																4580.65	-2666.87	4580.65	-1761.04
																																4586.51	-2852.7	4586.51	-1744.01
																																4592.38	-2815.29	4592.38	-1890.43
																																4598.24	-2827.19	4598.24	-2061.05
																																4604.11	-2877.81	4604.11	-1775.7
																																4609.97	-2743.73	4609.97	-1931.25
																																4615.84	-2903.42	4615.84	-1918.58
																																4621.7	-2604.21	4621.7	-1918.32
																																4627.57	-2675.17	4627.57	-2139.54
																																4633.43	-2782.13	4633.43	-2070.96
																																4639.3	-2686.15	4639.3	-2028.17
																																4645.16	-2614.23	4645.16	-1851.44
																																4651.03	-2758.69	4651.03	-1783.21
																																4656.89	-2750.63	4656.89	-1621.6
																																4662.76	-2846.08	4662.76	-1639.51
																																4668.62	-2743.8	4668.62	-1587.62
																																4674.49	-2563.08	4674.49	-1660.72
																																4680.35	-2622.35	4680.35	-1604.64
																																4686.22	-2535.69	4686.22	-1705.68
																																4692.08	-2555.43	4692.08	-1701.95
																																4697.95	-2678.41	4697.95	-1564.12
																																4703.81	-2516.37	4703.81	-1624.02
																																4709.68	-2437.43	4709.68	-1545.58
																																4715.54	-2672.52	4715.54	-1674.93
																																4721.41	-2564.95	4721.41	-1761.07
																																4727.27	-2518.66	4727.27	-1821.28
																																4733.14	-2114.43	4733.14	-1754.18
																																4739	-2402.77	4739	-1701.93
																																4744.87	-2642.35	4744.87	-1434.69
																																4750.73	-2511.53	4750.73	-1537.51
																																4756.6	-2157.69	4756.6	-1765.08
																																4762.46	-2252.7	4762.46	-1775.35
																																4768.33	-2340.05	4768.33	-1624.26
																																4774.19	-2213.09	4774.19	-1502.88
																																4780.06	-2211.08	4780.06	-1556.05
																																4785.92	-2276.71	4785.92	-1448.41
																																4791.79	-2389.63	4791.79	-1657.13
																																4797.65	-2310.68	4797.65	-1637.14
																																4803.52	-2365.97	4803.52	-1559.15
																																4809.38	-2345.31	4809.38	-1486.99
																																4815.25	-2181.95	4815.25	-1337.76
																																4821.11	-2154.67	4821.11	-1346.69
																																4826.98	-2280.23	4826.98	-1322.01
																																4832.84	-2301.41	4832.84	-1401.02
																																4838.71	-2214.51	4838.71	-1404.21
																																4844.57	-2154.68	4844.57	-1363.31
																																4850.44	-2093.13	4850.44	-1393.27
																																4856.31	-2054.06	4856.31	-1513.35
																																4862.17	-1975.27	4862.17	-1538.29
																																4868.04	-1857.47	4868.04	-1436.25
																																4873.9	-1872.04	4873.9	-1496.67
																																4879.77	-2019.92	4879.77	-1441.95
																																4885.63	-2196.61	4885.63	-1349.61
																																4891.5	-1896.98	4891.5	-1571.23
																																4897.36	-1972.87	4897.36	-1513.92
																																4903.23	-2183.5	4903.23	-1308.55
																																4909.09	-2154.43	4909.09	-1163.24
																																4914.96	-1970.47	4914.96	-1173.94
																																4920.82	-2033.53	4920.82	-1133.52
																																4926.69	-2228.49	4926.69	-1337.8
																																4932.55	-2030.45	4932.55	-1298.85
																																4938.42	-1910.03	4938.42	-1349.12
																																4944.28	-1846.9	4944.28	-1345.53
																																4950.15	-1780.18	4950.15	-1292.47
																																4956.01	-1911.56	4956.01	-1252.17
																																4961.88	-1973.8	4961.88	-1307.31
																																4967.74	-1903.5	4967.74	-1286.78
																																4973.61	-1889.18	4973.61	-1302.12
																																4979.47	-1792.12	4979.47	-1262.49
																																4985.34	-1823.05	4985.34	-1301.63
																																4991.2	-2007.63	4991.2	-1228.4
																																4997.07	-1919.81	4997.07	-1303.64
																																5002.93	-1991.57	5002.93	-1347.13
																																5008.8	-1973.21	5008.8	-1281.78
																																5014.66	-1789.92	5014.66	-1375.87
																																5020.53	-1722.34	5020.53	-1320.04
																																5026.39	-1816.82	5026.39	-1512.96
																																5032.26	-1871.24	5032.26	-1323.46
																																5038.12	-1801.91	5038.12	-1119.3
																																5043.99	-1766.93	5043.99	-1015.54
																																5049.85	-1797.91	5049.85	-1203.62
																																5055.72	-1649.21	5055.72	-1213.68
																																5061.58	-1762.2	5061.58	-1173.91
																																5067.45	-1866.16	5067.45	-1134.38
																																5073.31	-1649.13	5073.31	-1151.73
																																5079.18	-1508.86	5079.18	-1092.92
																																5085.04	-1680.68	5085.04	-1230.07
																																5090.91	-1828.77	5090.91	-1152.47
																																5096.77	-1644.3	5096.77	-969.089
																																5102.64	-1755.97	5102.64	-1077.55
																																5108.5	-1765.01	5108.5	-1345.14
																																5114.37	-1532.16	5114.37	-1259.35
																																5120.23	-1596.68	5120.23	-1025.6
																																5126.1	-1440.1	5126.1	-1023.06
																																5131.96	-1526.95	5131.96	-973.428
																																5137.83	-1552.03	5137.83	-957.426
																																5143.69	-1477.96	5143.69	-1123.45
																																5149.56	-1511.93	5149.56	-1192.81
																																5155.43	-1395.94	5155.43	-1201.49
																																5161.29	-1374.79	5161.29	-1221.1
																																5167.16	-1352.69	5167.16	-1015.85
																																5173.02	-1401.13	5173.02	-1023.92
																																5178.89	-1305.56	5178.89	-1015.45
																																5184.75	-1448.21	5184.75	-1068.7
																																5190.62	-1689.33	5190.62	-1022.29
																																5196.48	-1674.23	5196.48	-918.937
																																5202.35	-1544.97	5202.35	-926.115
																																5208.21	-1572.09	5208.21	-1012.14
																																5214.08	-1451.48	5214.08	-985.719
																																5219.94	-1559.32	5219.94	-919.829
																																5225.81	-1653.66	5225.81	-1101.91
																																5231.67	-1482.96	5231.67	-1188.83
																																5237.54	-1417.13	5237.54	-1040.3
																																5243.4	-1345.79	5243.4	-1008.23
																																5249.27	-1618.73	5249.27	-917.908
																																5255.13	-1661.94	5255.13	-855.74
																																5261	-1740.72	5261	-823.014
																																5266.86	-1532.37	5266.86	-982.845
																																5272.73	-1387.39	5272.73	-919.417
																																5278.59	-1431.47	5278.59	-849.134
																																5284.46	-1351.64	5284.46	-1003.81
																																5290.32	-1167.91	5290.32	-1095.28
																																5296.19	-1355.15	5296.19	-929.507
																																5302.05	-1433.41	5302.05	-1033.14
																																5307.92	-1475.01	5307.92	-952.908
																																5313.78	-1323.5	5313.78	-988.564
																																5319.65	-1360.55	5319.65	-824.465
																																5325.51	-1280.01	5325.51	-842.165
																																5331.38	-1243.67	5331.38	-981.173
																																5337.24	-1107.63	5337.24	-849.677
																																5343.11	-1130.29	5343.11	-834.346
																																5348.97	-1200.37	5348.97	-821.336
																																5354.84	-1313.41	5354.84	-901.662
																																5360.7	-1300.68	5360.7	-929.113
																																5366.57	-1275.5	5366.57	-1040.69
																																5372.43	-1378.35	5372.43	-770.795
																																5378.3	-1208.85	5378.3	-982.432
																																5384.16	-1126.7	5384.16	-1037.1
																																5390.03	-1180.81	5390.03	-1015.91
																																5395.89	-1339.56	5395.89	-975.95
																																5401.76	-1195.67	5401.76	-776.928
																																5407.62	-1144.43	5407.62	-825.243
																																5413.49	-1221.75	5413.49	-906.497
																																5419.35	-1097.83	5419.35	-850.79
																																5425.22	-1035.07	5425.22	-883.023
																																5431.08	-1221.77	5431.08	-676.998
																																5436.95	-1153.53	5436.95	-782.315
																																5442.82	-1141.85	5442.82	-960.676
																																5448.68	-1243.24	5448.68	-811.48
																																5454.55	-1147.49	5454.55	-635.928
																																5460.41	-1333.51	5460.41	-728.518
																																5466.28	-1340.48	5466.28	-787.049
																																5472.14	-1244.01	5472.14	-756.918
																																5478.01	-973.895	5478.01	-796.821
																																5483.87	-1061.02	5483.87	-883.753
																																5489.74	-1076.28	5489.74	-883.912
																																5495.6	-1217.67	5495.6	-797.49
																																5501.47	-1070.09	5501.47	-626.085
																																5507.33	-919.123	5507.33	-830.091
																																5513.2	-928.869	5513.2	-652.007
																																5519.06	-940.825	5519.06	-601.029
																																5524.93	-965.789	5524.93	-609.256
																																5530.79	-1021.26	5530.79	-714.89
																																5536.66	-1050.65	5536.66	-678.631
																																5542.52	-1101.04	5542.52	-736.082
																																5548.39	-1140.36	5548.39	-785.146
																																5554.25	-955.504	5554.25	-822.427
																																5560.12	-966.575	5560.12	-679.627
																																5565.98	-1097.78	5565.98	-584.65
																																5571.85	-1017.02	5571.85	-697
																																5577.71	-1080.31	5577.71	-675.978
																																5583.58	-1100.54	5583.58	-665.187
																																5589.44	-999.217	5589.44	-610.927
																																5595.31	-1104.54	5595.31	-643.401
																																5601.17	-1159.12	5601.17	-579.707
																																5607.04	-1211.04	5607.04	-526.446
																																5612.9	-974.71	5612.9	-583.219
																																5618.77	-1034.83	5618.77	-607.825
																																5624.63	-1183.3	5624.63	-653.766
																																5630.5	-1032.83	5630.5	-692.841
																																5636.36	-1038.3	5636.36	-720.252
																																5642.23	-1115.53	5642.23	-685.099
																																5648.09	-1001.21	5648.09	-687.582
																																5653.96	-1080.44	5653.96	-575.601
																																5659.82	-1173.23	5659.82	-609.655
																																5665.69	-998.163	5665.69	-636.343
																																5671.55	-917.743	5671.55	-559.161
																																5677.42	-707.563	5677.42	-600.707
																																5683.28	-966.018	5683.28	-619.976
																																5689.15	-1071.2	5689.15	-677.665
																																5695.01	-1023.71	5695.01	-708.267
																																5700.88	-783.923	5700.88	-668.48
																																5706.74	-882.35	5706.74	-669.098
																																5712.61	-1061.28	5712.61	-700.119
																																5718.48	-1011.11	5718.48	-482.841
																																5724.34	-1051.54	5724.34	-559.862
																																5730.21	-971.476	5730.21	-629.683
																																5736.07	-885.009	5736.07	-704.106
																																5741.94	-643.948	5741.94	-589.533
																																5747.8	-650.898	5747.8	-631.066
																																5753.67	-771.064	5753.67	-552.711
																																5759.53	-858.151	5759.53	-661.471
																																5765.4	-763.066	5765.4	-724.749
																																5771.26	-795.513	5771.26	-599.849
																																5777.13	-834.795	5777.13	-471.073
																																5782.99	-844.516	5782.99	-519.523
																																5788.86	-789.678	5788.86	-707.001
																																5794.72	-730.58	5794.72	-625.106
																																5800.59	-838.623	5800.59	-502.24
																																5806.45	-966.107	5806.45	-367.801
																																5812.32	-836.432	5812.32	-574.589
																																5818.18	-839.296	5818.18	-555.705
																																5824.05	-732.5	5824.05	-681.748
																																5829.91	-866.743	5829.91	-609.417
																																5835.78	-864.127	5835.78	-512.814
																																5841.64	-942.752	5841.64	-689.439
																																5847.51	-1011.42	5847.51	-637.991
																																5853.37	-1140.82	5853.37	-366.471
																																5859.24	-786.467	5859.24	-528.177
																																5865.1	-781.949	5865.1	-604.009
																																5870.97	-651.766	5870.97	-496.065
																																5876.83	-576.512	5876.83	-459.14
																																5882.7	-807.582	5882.7	-526.332
																																5888.56	-828.071	5888.56	-596.236
																																5894.43	-716.971	5894.43	-548.248
																																5900.29	-754.377	5900.29	-529.464
																																5906.16	-828.882	5906.16	-537.78
																																5912.02	-760.982	5912.02	-571.392
																																5917.89	-655.273	5917.89	-476.498
																																5923.75	-834.355	5923.75	-670.798
																																5929.62	-664.928	5929.62	-689.291
																																5935.48	-811.894	5935.48	-683.88
																																5941.35	-704.158	5941.35	-613.967
																																5947.21	-757.623	5947.21	-661.056
																																5953.08	-777.398	5953.08	-516.45
																																5958.94	-798.187	5958.94	-355.655
																																5964.81	-670.698	5964.81	-610.374
																																5970.67	-810.234	5970.67	-515.711
																																5976.54	-644.801	5976.54	-290.369
																																5982.4	-668.802	5982.4	-352.349
																																5988.27	-793.539	5988.27	-322.854
																																5994.13	-648.311	5994.13	-494.783
																																6000	-579.719	6000	-619.637

## Sheet: Fig.3
Fig.3a							Fig.3b					Fig.3c					Fig.3d									Fig.3e
PtFe@FeSAs-N-C		After 30k		After 50k								without SCN-		with SCN-			ABTS		H2O2+ABTS		FeSAs-N-C+H2O2+ABTS		PtFe@FeSAs-N-C+H2O2+ABTS			Pt/C																		PtFe@FeSAs-N-C
1.103	0.35994	1.103	0.34516	1.103	0.44744		1	1.18	1.031	0.928		1.103	0.66599	1.103	0.35994		300	1.309	300	1.257	300	0.733	300	0.578		857.7	0.06882	911.698	0.06584	911.698	0.06476	911.698	0.07064	911.698	0.06482	911.698	0.07194	911.698	0.06738	911.698	0.06152	911.698	0.06571	649.904	0.15964	649.904	0.15309	649.904	0.1621
1.102	0.28636	1.102	0.26362	1.102	0.33687		2	0.21	0.06	0.031		1.102	0.52994	1.102	0.28636		300.5	1.333	300.5	1.28	301	0.735	301	0.577		858.182	0.06897	912.18	0.06788	912.18	0.06498	912.18	0.07211	912.18	0.06749	912.18	0.07259	912.18	0.06862	912.18	0.06258	912.18	0.06683	650.386	0.16051	650.386	0.15454	650.386	0.16404
1.101	0.25491	1.101	0.22388	1.101	0.28617							1.101	0.45794	1.101	0.25491		301	1.359	301	1.305	302	0.736	302	0.574		858.664	0.06928	912.662	0.07003	912.662	0.06566	912.662	0.07362	912.662	0.06999	912.662	0.07294	912.662	0.06978	912.662	0.06392	912.662	0.06756	650.868	0.16156	650.868	0.15593	650.868	0.16524
1.1	0.23164	1.1	0.19644	1.1	0.24999							1.1	0.40688	1.1	0.23164		301.5	1.388	301.5	1.331	303	0.733	303	0.568		859.146	0.06952	913.144	0.07209	913.144	0.06666	913.144	0.07501	913.144	0.07214	913.144	0.07307	913.144	0.07079	913.144	0.06526	913.144	0.06774	651.35	0.1625	651.35	0.15691	651.35	0.16535
1.099	0.21042	1.099	0.17404	1.099	0.22181							1.099	0.36586	1.099	0.21042		302	1.417	302	1.358	304	0.727	304	0.559		859.628	0.06946	913.626	0.07389	913.626	0.06771	913.626	0.07621	913.626	0.07383	913.626	0.07314	913.626	0.07161	913.626	0.06626	913.626	0.06734	651.832	0.16327	651.832	0.15738	651.832	0.16439
1.098	0.19255	1.098	0.15543	1.098	0.19817							1.098	0.3333	1.098	0.19255		302.5	1.442	302.5	1.384	305	0.717	305	0.547		860.11	0.069	914.108	0.07542	914.108	0.06858	914.108	0.07721	914.108	0.07504	914.108	0.07336	914.108	0.07227	914.108	0.0667	914.108	0.0665	652.315	0.16408	652.315	0.15754	652.315	0.16277
1.097	0.17594	1.097	0.13761	1.097	0.17575							1.097	0.30089	1.097	0.17594		303	1.466	303	1.406	306	0.705	306	0.534		860.592	0.06823	914.591	0.07676	914.591	0.06912	914.591	0.07809	914.591	0.07584	914.591	0.07397	914.591	0.0728	914.591	0.06648	914.591	0.0655	652.797	0.16524	652.797	0.15776	652.797	0.16104
1.096	0.16103	1.096	0.12239	1.096	0.15603							1.096	0.27271	1.096	0.16103		303.5	1.488	303.5	1.427	307	0.693	307	0.52		861.075	0.06735	915.073	0.07806	915.073	0.06934	915.073	0.07897	915.073	0.07631	915.073	0.07516	915.073	0.07326	915.073	0.06572	915.073	0.06468	653.279	0.16692	653.279	0.15837	653.279	0.15967
1.095	0.14727	1.095	0.10883	1.095	0.13896							1.095	0.24856	1.095	0.14727		304	1.51	304	1.447	308	0.681	308	0.506		861.557	0.06663	915.555	0.07945	915.555	0.06939	915.555	0.07991	915.555	0.07653	915.555	0.07698	915.555	0.07367	915.555	0.0647	915.555	0.06433	653.761	0.16899	653.761	0.15947	653.761	0.15889
1.094	0.13442	1.094	0.09574	1.094	0.12173							1.094	0.22415	1.094	0.13442		304.5	1.529	304.5	1.466	309	0.67	309	0.493		862.039	0.0662	916.037	0.08098	916.037	0.06948	916.037	0.08091	916.037	0.07662	916.037	0.07928	916.037	0.07404	916.037	0.06374	916.037	0.06465	654.243	0.17105	654.243	0.1609	654.243	0.1586
1.093	0.12327	1.093	0.08367	1.093	0.1067							1.093	0.20397	1.093	0.12327		305	1.545	305	1.482	310	0.66	310	0.48		862.521	0.06608	916.519	0.08261	916.519	0.06984	916.519	0.08195	916.519	0.07672	916.519	0.08172	916.519	0.07431	916.519	0.06316	916.519	0.06566	654.725	0.17258	654.725	0.16237	654.725	0.15858
1.092	0.11188	1.092	0.07335	1.092	0.09401							1.092	0.18451	1.092	0.11188		305.5	1.562	305.5	1.498	311	0.651	311	0.469		863.003	0.06613	917.001	0.0843	917.001	0.07064	917.001	0.08294	917.001	0.07704	917.001	0.08389	917.001	0.07446	917.001	0.0632	917.001	0.06731	655.207	0.17319	655.207	0.16359	655.207	0.15862
1.091	0.10164	1.091	0.06255	1.091	0.07995							1.091	0.16606	1.091	0.10164		306	1.577	306	1.512	312	0.644	312	0.458		863.485	0.06614	917.483	0.08596	917.483	0.07201	917.483	0.08386	917.483	0.07782	917.483	0.08541	917.483	0.07449	917.483	0.06397	917.483	0.06942	655.689	0.17281	655.689	0.16448	655.689	0.1587
1.09	0.09291	1.09	0.05276	1.09	0.06787							1.09	0.14945	1.09	0.09291		306.5	1.587	306.5	1.522	313	0.637	313	0.449		863.967	0.06596	917.965	0.08759	917.965	0.07402	917.965	0.08469	917.965	0.07923	917.965	0.08609	917.965	0.07447	917.965	0.06546	917.965	0.07182	656.172	0.17171	656.172	0.16515	656.172	0.159
1.089	0.08285	1.089	0.04428	1.089	0.05722							1.089	0.13442	1.089	0.08285		307	1.597	307	1.531	314	0.631	314	0.44		864.449	0.06555	918.447	0.08919	918.447	0.07664	918.447	0.08547	918.447	0.0813	918.447	0.08596	918.447	0.07454	918.447	0.06755	918.447	0.07432	656.654	0.17038	656.654	0.16584	656.654	0.15975
1.088	0.07503	1.088	0.03612	1.088	0.04595							1.088	0.11985	1.088	0.07503		307.5	1.605	307.5	1.537	315	0.625	315	0.432		864.932	0.06497	918.93	0.09078	918.93	0.07982	918.93	0.08622	918.93	0.08384	918.93	0.08529	918.93	0.07485	918.93	0.07006	918.93	0.07676	657.136	0.16929	657.136	0.16674	657.136	0.16102
1.087	0.06776	1.087	0.02847	1.087	0.03574							1.087	0.10685	1.087	0.06776		308	1.61	308	1.543	316	0.619	316	0.424		865.414	0.06434	919.412	0.09232	919.412	0.08338	919.412	0.08696	919.412	0.08645	919.412	0.08446	919.412	0.07553	919.412	0.07276	919.412	0.07897	657.618	0.16868	657.618	0.16789	657.618	0.16265
1.086	0.05913	1.086	0.02098	1.086	0.02663							1.086	0.09355	1.086	0.05913		308.5	1.616	308.5	1.546	317	0.614	317	0.416		865.896	0.06373	919.894	0.09373	919.894	0.08711	919.894	0.08769	919.894	0.08863	919.894	0.08383	919.894	0.07663	919.894	0.07542	919.894	0.08081	658.1	0.16853	658.1	0.16913	658.1	0.16423
1.085	0.0532	1.085	0.01397	1.085	0.01831							1.085	0.08245	1.085	0.0532		309	1.619	309	1.549	318	0.608	318	0.409		866.378	0.06311	920.376	0.09486	920.376	0.09069	920.376	0.0884	920.376	0.08997	920.376	0.08361	920.376	0.07818	920.376	0.07789	920.376	0.0822	658.582	0.16867	658.582	0.17024	658.582	0.16526
1.084	0.04653	1.084	0.00714	1.084	0.00965							1.084	0.07083	1.084	0.04653		309.5	1.618	309.5	1.551	319	0.602	319	0.403		866.86	0.06237	920.858	0.09563	920.858	0.09385	920.858	0.08913	920.858	0.09031	920.858	0.08384	920.858	0.0801	920.858	0.0801	920.858	0.08311	659.064	0.16893	659.064	0.17107	659.064	0.1654
1.083	0.03961	1.083	0.000862766	1.083	0.00143							1.083	0.06038	1.083	0.03961		310	1.622	310	1.554	320	0.596	320	0.396		867.342	0.06139	921.34	0.09601	921.34	0.09637	921.34	0.08996	921.34	0.08985	921.34	0.0844	921.34	0.08232	921.34	0.08208	921.34	0.08362	659.547	0.16928	659.547	0.17163	659.547	0.16463
1.082	0.0345	1.082	-0.00476	1.082	-0.00553							1.082	0.05038	1.082	0.0345		310.5	1.62	310.5	1.551	321	0.59	321	0.389		867.824	0.06012	921.822	0.09613	921.822	0.09813	921.822	0.09101	921.822	0.0891	921.822	0.08508	921.822	0.08476	921.822	0.08394	921.822	0.08387	660.029	0.16988	660.029	0.17211	660.029	0.16325
1.081	0.02873	1.081	-0.01074	1.081	-0.01247							1.081	0.04003	1.081	0.02873		311	1.618	311	1.549	322	0.584	322	0.383		868.307	0.05867	922.304	0.09619	922.304	0.09917	922.304	0.09235	922.304	0.08868	922.304	0.08573	922.304	0.08733	922.304	0.08578	922.304	0.08405	660.511	0.17096	660.511	0.17277	660.511	0.16175
1.08	0.02296	1.08	-0.0163	1.08	-0.01967							1.08	0.03301	1.08	0.02296		311.5	1.613	311.5	1.55	323	0.577	323	0.376		868.789	0.05728	922.787	0.0964	922.787	0.09964	922.787	0.09398	922.787	0.08912	922.787	0.0863	922.787	0.08994	922.787	0.08769	922.787	0.08432	660.993	0.17264	660.993	0.17373	660.993	0.16063
1.079	0.01843	1.079	-0.02055	1.079	-0.02525							1.079	0.02486	1.079	0.01843		312	1.61	312	1.543	324	0.57	324	0.369		869.271	0.05621	923.269	0.09691	923.269	0.09976	923.269	0.09578	923.269	0.09064	923.269	0.08683	923.269	0.09248	923.269	0.08963	923.269	0.08476	661.475	0.17483	661.475	0.17491	661.475	0.1602
1.078	0.01296	1.078	-0.02617	1.078	-0.03198							1.078	0.01595	1.078	0.01296		312.5	1.604	312.5	1.54	325	0.563	325	0.363		869.753	0.05571	923.751	0.09775	923.751	0.09974	923.751	0.09749	923.751	0.09305	923.751	0.08746	923.751	0.09479	923.751	0.0915	923.751	0.08533	661.957	0.17722	661.957	0.17606	661.957	0.16047
1.077	0.00806	1.077	-0.03111	1.077	-0.03768							1.077	0.00895	1.077	0.00806		313	1.599	313	1.534	326	0.555	326	0.356		870.235	0.05582	924.233	0.09883	924.233	0.09977	924.233	0.09887	924.233	0.09584	924.233	0.08833	924.233	0.09673	924.233	0.09314	924.233	0.08595	662.439	0.17944	662.439	0.17685	662.439	0.16128
1.076	0.00411	1.076	-0.03484	1.076	-0.04271							1.076	0.0012	1.076	0.00411		313.5	1.591	313.5	1.527	327	0.548	327	0.35		870.717	0.05644	924.715	0.09998	924.715	0.1	924.715	0.09975	924.715	0.0984	924.715	0.08955	924.715	0.09816	924.715	0.09444	924.715	0.08652	662.921	0.18119	662.921	0.17711	662.921	0.16236
1.075	-0.000748485	1.075	-0.03951	1.075	-0.0482							1.075	-0.00814	1.075	-0.000748485		314	1.584	314	1.52	328	0.54	328	0.343		871.199	0.05732	925.197	0.1011	925.197	0.10054	925.197	0.10015	925.197	0.10022	925.197	0.09114	925.197	0.09905	925.197	0.09538	925.197	0.08706	663.404	0.18239	663.404	0.17685	663.404	0.16349
1.074	-0.00447	1.074	-0.04369	1.074	-0.05325							1.074	-0.01229	1.074	-0.00447		314.5	1.576	314.5	1.513	329	0.532	329	0.337		871.681	0.05821	925.679	0.10218	925.679	0.10149	925.679	0.10028	925.679	0.10107	925.679	0.09308	925.679	0.09945	925.679	0.09606	925.679	0.08766	663.886	0.18314	663.886	0.17632	663.886	0.16451
1.073	-0.00855	1.073	-0.04706	1.073	-0.05783							1.073	-0.01775	1.073	-0.00855		315	1.565	315	1.503	330	0.523	330	0.33		872.163	0.0589	926.161	0.1033	926.161	0.1029	926.161	0.10048	926.161	0.10106	926.161	0.09533	926.161	0.0995	926.161	0.09663	926.161	0.0885	664.368	0.1836	664.368	0.17582	664.368	0.16525
1.072	-0.01258	1.072	-0.05138	1.072	-0.06257							1.072	-0.02442	1.072	-0.01258		315.5	1.555	315.5	1.494	331	0.515	331	0.324		872.646	0.05934	926.644	0.10461	926.644	0.10478	926.644	0.10111	926.644	0.1005	926.644	0.09782	926.644	0.09936	926.644	0.09724	926.644	0.08977	664.85	0.18379	664.85	0.17551	664.85	0.16553
1.071	-0.01658	1.071	-0.05559	1.071	-0.06803							1.071	-0.0304	1.071	-0.01658		316	1.544	316	1.482	332	0.506	332	0.317		873.128	0.05959	927.126	0.1062	927.126	0.10702	927.126	0.10239	927.126	0.09983	927.126	0.10051	927.126	0.09919	927.126	0.09796	927.126	0.09157	665.332	0.18355	665.332	0.17535	665.332	0.16509
1.07	-0.01989	1.07	-0.05856	1.07	-0.07169							1.07	-0.03621	1.07	-0.01989		316.5	1.533	316.5	1.473	333	0.496	333	0.31		873.61	0.05977	927.608	0.10805	927.608	0.1094	927.608	0.10431	927.608	0.09934	927.608	0.10338	927.608	0.09907	927.608	0.09875	927.608	0.09381	665.814	0.18254	665.814	0.17511	665.814	0.16374
1.069	-0.02325	1.069	-0.06165	1.069	-0.07526							1.069	-0.04	1.069	-0.02325		317	1.518	317	1.462	334	0.487	334	0.304		874.092	0.06003	928.09	0.11	928.09	0.11163	928.09	0.10664	928.09	0.0992	928.09	0.10635	928.09	0.09898	928.09	0.09947	928.09	0.09628	666.296	0.18052	666.296	0.17451	666.296	0.16145
1.068	-0.0265	1.068	-0.06516	1.068	-0.07954							1.068	-0.04539	1.068	-0.0265		317.5	1.506	317.5	1.45	335	0.478	335	0.298		874.574	0.06042	928.572	0.11181	928.572	0.11342	928.572	0.10902	928.572	0.09937	928.572	0.10936	928.572	0.09886	928.572	0.1	928.572	0.09863	666.778	0.17751	666.778	0.17346	666.778	0.15853
1.067	-0.03001	1.067	-0.06803	1.067	-0.08352							1.067	-0.05213	1.067	-0.03001		318	1.493	318	1.437	336	0.469	336	0.292		875.056	0.06096	929.054	0.11324	929.054	0.11459	929.054	0.11112	929.054	0.09974	929.054	0.11226	929.054	0.09866	929.054	0.10032	929.054	0.10054	667.26	0.17395	667.26	0.17213	667.26	0.15556
1.066	-0.03248	1.066	-0.07064	1.066	-0.08591							1.066	-0.05575	1.066	-0.03248		318.5	1.48	318.5	1.422	337	0.459	337	0.286		875.538	0.0616	929.536	0.11415	929.536	0.11516	929.536	0.11273	929.536	0.10023	929.536	0.1149	929.536	0.09835	929.536	0.1005	929.536	0.1018	667.743	0.17059	667.743	0.17093	667.743	0.1533
1.065	-0.03584	1.065	-0.07426	1.065	-0.09065							1.065	-0.06166	1.065	-0.03584		319	1.465	319	1.409	338	0.451	338	0.281		876.02	0.06228	930.018	0.11459	930.018	0.11534	930.018	0.11386	930.018	0.10078	930.018	0.11709	930.018	0.09802	930.018	0.10075	930.018	0.10233	668.225	0.16827	668.225	0.1703	668.225	0.15238
1.064	-0.03881	1.064	-0.07654	1.064	-0.09406							1.064	-0.06568	1.064	-0.03881		319.5	1.449	319.5	1.395	339	0.441	339	0.275		876.503	0.06295	930.5	0.11477	930.5	0.11547	930.5	0.11469	930.5	0.10142	930.5	0.1187	930.5	0.09784	930.5	0.10128	930.5	0.10222	668.707	0.16757	668.707	0.17053	668.707	0.15306
1.063	-0.04108	1.063	-0.07899	1.063	-0.0961							1.063	-0.06813	1.063	-0.04108		320	1.434	320	1.381	340	0.433	340	0.269		876.985	0.06358	930.983	0.11498	930.983	0.11592	930.983	0.11548	930.983	0.10219	930.983	0.11966	930.983	0.09801	930.983	0.10225	930.983	0.1017	669.189	0.16859	669.189	0.17156	669.189	0.15516
1.062	-0.04433	1.062	-0.08229	1.062	-0.10008							1.062	-0.07287	1.062	-0.04433		320.5	1.418	320.5	1.366	341	0.424	341	0.264		877.467	0.06412	931.465	0.11553	931.465	0.11695	931.465	0.11649	931.465	0.10311	931.465	0.11997	931.465	0.09872	931.465	0.10364	931.465	0.10101	669.671	0.17098	669.671	0.17309	669.671	0.15813
1.061	-0.04695	1.061	-0.0842	1.061	-0.10288							1.061	-0.07689	1.061	-0.04695		321	1.404	321	1.351	342	0.416	342	0.259		877.949	0.0645	931.947	0.11664	931.947	0.11862	931.947	0.11782	931.947	0.10414	931.947	0.11976	931.947	0.10008	931.947	0.10529	931.947	0.1004	670.153	0.17405	670.153	0.17465	670.153	0.1613
1.06	-0.04913	1.06	-0.08665	1.06	-0.10543							1.06	-0.07847	1.06	-0.04913		321.5	1.386	321.5	1.336	343	0.408	343	0.254		878.431	0.06462	932.429	0.1184	932.429	0.12077	932.429	0.11945	932.429	0.10521	932.429	0.11924	932.429	0.10209	932.429	0.10696	932.429	0.10006	670.635	0.17714	670.635	0.17593	670.635	0.16416
1.059	-0.05211	1.059	-0.08941	1.059	-0.1092							1.059	-0.08265	1.059	-0.05211		322	1.37	322	1.32	344	0.401	344	0.249		878.913	0.06439	932.911	0.12075	932.911	0.1231	932.911	0.12122	932.911	0.1063	932.911	0.11865	932.911	0.10465	932.911	0.1084	932.911	0.10015	671.117	0.17984	671.117	0.17685	671.117	0.16653
1.058	-0.05466	1.058	-0.09176	1.058	-0.11195							1.058	-0.08718	1.058	-0.05466		322.5	1.352	322.5	1.303	345	0.394	345	0.244		879.395	0.06377	933.393	0.12352	933.393	0.12523	933.393	0.12291	933.393	0.10743	933.393	0.11823	933.393	0.10752	933.393	0.10945	933.393	0.10075	671.6	0.18206	671.6	0.17763	671.6	0.1685
1.057	-0.05679	1.057	-0.09388	1.057	-0.1145							1.057	-0.09045	1.057	-0.05679		323	1.333	323	1.285	346	0.387	346	0.24		879.877	0.06278	933.875	0.12643	933.875	0.12687	933.875	0.12432	933.875	0.10867	933.875	0.11811	933.875	0.11045	933.875	0.11007	933.875	0.10188	672.082	0.18396	672.082	0.17856	672.082	0.17032
1.056	-0.05958	1.056	-0.09601	1.056	-0.11684							1.056	-0.09417	1.056	-0.05958		323.5	1.315	323.5	1.269	347	0.381	347	0.236		880.36	0.06151	934.357	0.12915	934.357	0.12782	934.357	0.12532	934.357	0.11011	934.357	0.11832	934.357	0.11313	934.357	0.11032	934.357	0.1035	672.564	0.1857	672.564	0.17985	672.564	0.17208
1.055	-0.06109	1.055	-0.09787	1.055	-0.11964							1.055	-0.09646	1.055	-0.06109		324	1.297	324	1.253	348	0.375	348	0.231		880.842	0.06012	934.84	0.13134	934.84	0.12804	934.84	0.12586	934.84	0.11178	934.84	0.11874	934.84	0.11529	934.84	0.1103	934.84	0.10546	673.046	0.18727	673.046	0.18142	673.046	0.17363
1.054	-0.0637	1.054	-0.1	1.054	-0.12234							1.054	-0.10028	1.054	-0.0637		324.5	1.278	324.5	1.236	349	0.37	349	0.227		881.324	0.05872	935.322	0.13272	935.322	0.1276	935.322	0.12598	935.322	0.1136	935.322	0.11915	935.322	0.11676	935.322	0.11008	935.322	0.10754	673.528	0.18842	673.528	0.18294	673.528	0.17464
1.053	-0.06612	1.053	-0.10181	1.053	-0.12448							1.053	-0.10273	1.053	-0.06612		325	1.261	325	1.219	350	0.365	350	0.223		881.806	0.05741	935.804	0.13312	935.804	0.12665	935.804	0.12579	935.804	0.1154	935.804	0.11932	935.804	0.11744	935.804	0.10971	935.804	0.10951	674.01	0.18884	674.01	0.18397	674.01	0.17476
1.052	-0.06788	1.052	-0.1041	1.052	-0.12698							1.052	-0.10538	1.052	-0.06788		325.5	1.241	325.5	1.2	351	0.36	351	0.219		882.288	0.05621	936.286	0.13253	936.286	0.12539	936.286	0.12544	936.286	0.11697	936.286	0.11911	936.286	0.11741	936.286	0.10919	936.286	0.11115	674.492	0.18833	674.492	0.18421	674.492	0.17389
1.051	-0.07055	1.051	-0.10537	1.051	-0.12927							1.051	-0.10848	1.051	-0.07055		326	1.221	326	1.183	352	0.356	352	0.215		882.77	0.05506	936.768	0.13117	936.768	0.12404	936.768	0.12507	936.768	0.11817	936.768	0.11851	936.768	0.11686	936.768	0.10859	936.768	0.11233	674.975	0.18702	674.975	0.18368	674.975	0.17233
1.05	-0.07261	1.05	-0.10713	1.05	-0.13055							1.05	-0.11093	1.05	-0.07261		326.5	1.203	326.5	1.166	353	0.352	353	0.211		883.252	0.05391	937.25	0.12945	937.25	0.12285	937.25	0.12484	937.25	0.11896	937.25	0.11765	937.25	0.11607	937.25	0.108	937.25	0.11307	675.457	0.18535	675.457	0.18272	675.457	0.17069
1.049	-0.07388	1.049	-0.10957	1.049	-0.13335							1.049	-0.1146	1.049	-0.07388		327	1.186	327	1.148	354	0.349	354	0.207		883.734	0.05277	937.732	0.12782	937.732	0.12208	937.732	0.12489	937.732	0.11942	937.732	0.11679	937.732	0.11537	937.732	0.10763	937.732	0.11347	675.939	0.18397	675.939	0.18185	675.939	0.16967
1.048	-0.07667	1.048	-0.11096	1.048	-0.13554							1.048	-0.11648	1.048	-0.07667		327.5	1.167	327.5	1.129	355	0.345	355	0.204		884.217	0.05172	938.215	0.12673	938.215	0.12198	938.215	0.12528	938.215	0.11975	938.215	0.11621	938.215	0.11504	938.215	0.10767	938.215	0.11372	676.421	0.18341	676.421	0.18151	676.421	0.16972
1.047	-0.07836	1.047	-0.11197	1.047	-0.13727							1.047	-0.11776	1.047	-0.07836		328	1.147	328	1.111	356	0.343	356	0.201		884.699	0.05089	938.697	0.12643	938.697	0.12277	938.697	0.12601	938.697	0.12018	938.697	0.11612	938.697	0.11522	938.697	0.10827	938.697	0.114	676.903	0.18388	676.903	0.18187	676.903	0.17084
1.046	-0.08	1.046	-0.115	1.046	-0.13946							1.046	-0.12082	1.046	-0.08		328.5	1.128	328.5	1.093	357	0.341	357	0.198		885.181	0.05051	939.179	0.12695	939.179	0.12455	939.179	0.12705	939.179	0.12086	939.179	0.11659	939.179	0.11596	939.179	0.10946	939.179	0.11441	677.385	0.18518	677.385	0.18278	677.385	0.17259
1.045	-0.08255	1.045	-0.11559	1.045	-0.14166							1.045	-0.12311	1.045	-0.08255		329	1.107	329	1.074	358	0.34	358	0.195		885.663	0.05074	939.661	0.1281	939.661	0.12731	939.661	0.12826	939.661	0.12185	939.661	0.11754	939.661	0.11714	939.661	0.11114	939.661	0.11498	677.867	0.1868	677.867	0.1838	677.867	0.17428
1.044	-0.08461	1.044	-0.11707	1.044	-0.14334							1.044	-0.12515	1.044	-0.08461		329.5	1.086	329.5	1.055	359	0.34	359	0.193		886.145	0.05168	940.143	0.12955	940.143	0.13086	940.143	0.12954	940.143	0.12314	940.143	0.11878	940.143	0.1186	940.143	0.1131	940.143	0.11566	678.349	0.18819	678.349	0.18453	678.349	0.17529
1.043	-0.08564	1.043	-0.11995	1.043	-0.14553							1.043	-0.12744	1.043	-0.08564		330	1.066	330	1.036	360	0.34	360	0.19		886.627	0.05329	940.625	0.13098	940.625	0.13489	940.625	0.13074	940.625	0.12464	940.625	0.12009	940.625	0.12014	940.625	0.11508	940.625	0.11636	678.832	0.18893	678.832	0.18469	678.832	0.17536
1.042	-0.08824	1.042	-0.12027	1.042	-0.14741							1.042	-0.13045	1.042	-0.08824		330.5	1.046	330.5	1.017	361	0.34	361	0.189		887.109	0.05539	941.107	0.13219	941.107	0.139	941.107	0.13173	941.107	0.12626	941.107	0.12126	941.107	0.12161	941.107	0.11687	941.107	0.117	679.314	0.18897	679.314	0.18428	679.314	0.17466
1.041	-0.09048	1.041	-0.12213	1.041	-0.14915							1.041	-0.13279	1.041	-0.09048		331	1.027	331	0.999	362	0.342	362	0.187		887.591	0.05768	941.589	0.13313	941.589	0.14275	941.589	0.1324	941.589	0.12792	941.589	0.12218	941.589	0.1229	941.589	0.11834	941.589	0.11756	679.796	0.18848	679.796	0.18351	679.796	0.17365
1.04	-0.09139	1.04	-0.1242	1.04	-0.14991							1.04	-0.13483	1.04	-0.09139		331.5	1.007	331.5	0.98	363	0.345	363	0.185		888.073	0.05985	942.072	0.13386	942.072	0.14573	942.072	0.13263	942.072	0.12953	942.072	0.12281	942.072	0.12398	942.072	0.11943	942.072	0.118	680.278	0.18775	680.278	0.18269	680.278	0.17284
1.039	-0.09394	1.039	-0.12457	1.039	-0.15353							1.039	-0.13661	1.039	-0.09394		332	0.985	332	0.961	364	0.349	364	0.184		888.556	0.06162	942.554	0.1345	942.554	0.1476	942.554	0.13232	942.554	0.13099	942.554	0.12317	942.554	0.12483	942.554	0.12017	942.554	0.11834	680.76	0.18701	680.76	0.18206	680.76	0.17257
1.038	-0.09618	1.038	-0.12649	1.038	-0.15526							1.038	-0.13911	1.038	-0.09618		332.5	0.966	332.5	0.942	365	0.353	365	0.184		889.038	0.06285	943.036	0.13514	943.036	0.14819	943.036	0.13146	943.036	0.13217	943.036	0.12333	943.036	0.1254	943.036	0.12059	943.036	0.11857	681.242	0.18634	681.242	0.18173	681.242	0.17287
1.037	-0.09673	1.037	-0.12867	1.037	-0.15603							1.037	-0.13977	1.037	-0.09673		333	0.945	333	0.922	366	0.358	366	0.183		889.52	0.06351	943.518	0.13576	943.518	0.14746	943.518	0.1301	943.518	0.13296	943.518	0.12335	943.518	0.12565	943.518	0.12071	943.518	0.11871	681.724	0.18571	681.724	0.18175	681.724	0.17357
1.036	-0.09927	1.036	-0.12894	1.036	-0.15806							1.036	-0.1414	1.036	-0.09927		333.5	0.925	333.5	0.904	367	0.365	367	0.183		890.002	0.06376	944	0.13626	944	0.14558	944	0.12847	944	0.13331	944	0.12328	944	0.12552	944	0.12056	944	0.11875	682.206	0.18511	682.206	0.18212	682.206	0.17441
1.035	-0.10152	1.035	-0.1309	1.035	-0.15995							1.035	-0.14395	1.035	-0.10152		334	0.906	334	0.886	368	0.371	368	0.183		890.484	0.0638	944.482	0.13651	944.482	0.14288	944.482	0.12687	944.482	0.13324	944.482	0.12316	944.482	0.12495	944.482	0.12015	944.482	0.11874	682.688	0.18465	682.688	0.1829	682.688	0.17525
1.034	-0.10224	1.034	-0.1325	1.034	-0.16092							1.034	-0.14558	1.034	-0.10224		334.5	0.889	334.5	0.87	369	0.378	369	0.183		890.966	0.06384	944.964	0.13643	944.964	0.1398	944.964	0.12565	944.964	0.13292	944.964	0.12303	944.964	0.12396	944.964	0.11951	944.964	0.11874	683.171	0.18457	683.171	0.18413	683.171	0.1761
1.033	-0.10521	1.033	-0.13319	1.033	-0.16357							1.033	-0.14716	1.033	-0.10521		335	0.871	335	0.852	370	0.386	370	0.184		891.448	0.06399	945.446	0.13601	945.446	0.13681	945.446	0.12511	945.446	0.13255	945.446	0.1229	945.446	0.12262	945.446	0.1187	945.446	0.1188	683.653	0.18512	683.653	0.18577	683.653	0.17703
1.032	-0.10703	1.032	-0.13527	1.032	-0.16515							1.032	-0.15042	1.032	-0.10703		335.5	0.851	335.5	0.834	371	0.394	371	0.184		891.931	0.06422	945.928	0.13531	945.928	0.13431	945.928	0.12539	945.928	0.13234	945.928	0.12277	945.928	0.12106	945.928	0.11775	945.928	0.11892	684.135	0.1864	684.135	0.18764	684.135	0.17807
1.031	-0.10794	1.031	-0.13601	1.031	-0.16606							1.031	-0.15103	1.031	-0.10794		336	0.831	336	0.816	372	0.402	372	0.185		892.413	0.06441	946.411	0.13445	946.411	0.13252	946.411	0.12641	946.411	0.13236	946.411	0.12262	946.411	0.11948	946.411	0.11666	946.411	0.11905	684.617	0.18821	684.617	0.18934	684.617	0.17906
1.03	-0.11079	1.03	-0.13734	1.03	-0.16871							1.03	-0.15276	1.03	-0.11079		336.5	0.813	336.5	0.799	373	0.411	373	0.186		892.895	0.06435	946.893	0.13352	946.893	0.13149	946.893	0.12791	946.893	0.13254	946.893	0.12242	946.893	0.11807	946.893	0.1154	946.893	0.11908	685.099	0.19009	685.099	0.19041	685.099	0.17969
1.029	-0.1123	1.029	-0.1392	1.029	-0.17014							1.029	-0.1545	1.029	-0.1123		337	0.795	337	0.782	374	0.421	374	0.187		893.377	0.0639	947.375	0.13258	947.375	0.13107	947.375	0.12954	947.375	0.13267	947.375	0.12216	947.375	0.117	947.375	0.11395	947.375	0.1189	685.581	0.19148	685.581	0.19051	685.581	0.17964
1.028	-0.11388	1.028	-0.14021	1.028	-0.1709							1.028	-0.15511	1.028	-0.11388		337.5	0.779	337.5	0.767	375	0.431	375	0.188		893.859	0.06307	947.857	0.13166	947.857	0.13103	947.857	0.131	947.857	0.13247	947.857	0.12188	947.857	0.11641	947.857	0.1123	947.857	0.11845	686.063	0.19194	686.063	0.18957	686.063	0.17876
1.027	-0.116	1.027	-0.14138	1.027	-0.17361							1.027	-0.15654	1.027	-0.116		338	0.761	338	0.75	376	0.441	376	0.19		894.341	0.06201	948.339	0.13078	948.339	0.13111	948.339	0.13211	948.339	0.13176	948.339	0.12167	948.339	0.11633	948.339	0.11053	948.339	0.11775	686.545	0.19139	686.545	0.18786	686.545	0.17721
1.026	-0.11836	1.026	-0.14303	1.026	-0.17529							1.026	-0.15888	1.026	-0.11836		338.5	0.744	338.5	0.734	377	0.453	377	0.192		894.823	0.06099	948.821	0.13001	948.821	0.1312	948.821	0.1329	948.821	0.1305	948.821	0.12165	948.821	0.11674	948.821	0.10884	948.821	0.11697	687.028	0.19013	687.028	0.1859	687.028	0.17541
1.025	-0.12012	1.025	-0.14548	1.025	-0.17656							1.025	-0.15995	1.025	-0.12012		339	0.726	339	0.719	378	0.465	378	0.194		895.305	0.06028	949.303	0.12942	949.303	0.13126	949.303	0.1335	949.303	0.12887	949.303	0.12194	949.303	0.11754	949.303	0.10747	949.303	0.11635	687.51	0.18869	687.51	0.18418	687.51	0.17391
1.024	-0.12194	1.024	-0.14601	1.024	-0.17778							1.024	-0.16245	1.024	-0.12194		339.5	0.71	339.5	0.703	379	0.479	379	0.196		895.788	0.06005	949.785	0.1291	949.785	0.13139	949.785	0.13406	949.785	0.12719	949.785	0.12258	949.785	0.1186	949.785	0.10671	949.785	0.11609	687.992	0.18764	687.992	0.18298	687.992	0.17309
1.023	-0.124	1.023	-0.14729	1.023	-0.17982							1.023	-0.16341	1.023	-0.124		340	0.695	340	0.689	380	0.495	380	0.2		896.27	0.06028	950.268	0.12906	950.268	0.13173	950.268	0.13466	950.268	0.12582	950.268	0.12354	950.268	0.11975	950.268	0.10671	950.268	0.11634	688.474	0.18731	688.474	0.18225	688.474	0.17303
1.022	-0.12673	1.022	-0.1491	1.022	-0.18186							1.022	-0.16448	1.022	-0.12673		340.5	0.68	340.5	0.675	381	0.511	381	0.203		896.752	0.06079	950.75	0.12924	950.75	0.13241	950.75	0.13522	950.75	0.125	950.75	0.12467	950.75	0.12084	950.75	0.1075	950.75	0.11707	688.956	0.18769	688.956	0.18162	688.956	0.17349
1.021	-0.12764	1.021	-0.14989	1.021	-0.18298							1.021	-0.16494	1.021	-0.12764		341	0.665	341	0.661	382	0.529	382	0.207		897.234	0.06125	951.232	0.12949	951.232	0.13345	951.232	0.13556	951.232	0.12482	951.232	0.12577	951.232	0.12175	951.232	0.10893	951.232	0.11814	689.438	0.18849	689.438	0.18068	689.438	0.17405
1.02	-0.13139	1.02	-0.15255	1.02	-0.18578							1.02	-0.16764	1.02	-0.13139		341.5	0.651	341.5	0.647	383	0.548	383	0.211		897.716	0.06139	951.714	0.12959	951.714	0.13478	951.714	0.13548	951.714	0.12516	951.714	0.12667	951.714	0.12241	951.714	0.11072	951.714	0.11931	689.92	0.18934	689.92	0.17923	689.92	0.17438
1.019	-0.13382	1.019	-0.15367	1.019	-0.18782							1.019	-0.1706	1.019	-0.13382		342	0.636	342	0.634	384	0.568	384	0.216		898.198	0.06104	952.196	0.12938	952.196	0.13625	952.196	0.13485	952.196	0.1258	952.196	0.12727	952.196	0.12279	952.196	0.11254	952.196	0.12033	690.403	0.18997	690.403	0.17741	690.403	0.17439
1.018	-0.13394	1.018	-0.15431	1.018	-0.18813							1.018	-0.1706	1.018	-0.13394		342.5	0.621	342.5	0.62	385	0.589	385	0.22		898.68	0.06023	952.678	0.12881	952.678	0.13765	952.678	0.13373	952.678	0.12646	952.678	0.12756	952.678	0.1229	952.678	0.1141	952.678	0.12101	690.885	0.19033	690.885	0.17572	690.885	0.1743
1.017	-0.13703	1.017	-0.15628	1.017	-0.18986							1.017	-0.17279	1.017	-0.13703		343	0.608	343	0.607	386	0.609	386	0.225		899.162	0.05914	953.16	0.12799	953.16	0.13877	953.16	0.13231	953.16	0.12694	953.16	0.12765	953.16	0.12278	953.16	0.1152	953.16	0.12128	691.367	0.19061	691.367	0.17476	691.367	0.17452
1.016	-0.13994	1.016	-0.15745	1.016	-0.19251							1.016	-0.17391	1.016	-0.13994		343.5	0.594	343.5	0.594	387	0.63	387	0.23		899.644	0.05801	953.643	0.12716	953.643	0.13944	953.643	0.13085	953.643	0.12716	953.643	0.12768	953.643	0.12243	953.643	0.11576	953.643	0.12111	691.849	0.19104	691.849	0.17499	691.849	0.17537
1.015	-0.14006	1.015	-0.15856	1.015	-0.19282							1.015	-0.1734	1.015	-0.14006		344	0.58	344	0.581	388	0.651	388	0.235		900.127	0.05706	954.125	0.12663	954.125	0.13953	954.125	0.12958	954.125	0.12712	954.125	0.12776	954.125	0.12191	954.125	0.11584	954.125	0.12054	692.331	0.19178	692.331	0.17651	692.331	0.17696
1.014	-0.14364	1.014	-0.16085	1.014	-0.19552							1.014	-0.17625	1.014	-0.14364		344.5	0.566	344.5	0.568	389	0.671	389	0.239		900.609	0.0564	954.607	0.12666	954.607	0.13899	954.607	0.12858	954.607	0.12689	954.607	0.12792	954.607	0.12123	954.607	0.11556	954.607	0.1196	692.813	0.19279	692.813	0.17901	692.813	0.17906
1.013	-0.14673	1.013	-0.1617	1.013	-0.19704							1.013	-0.17799	1.013	-0.14673		345	0.553	345	0.555	390	0.688	390	0.243		901.091	0.05603	955.089	0.1274	955.089	0.13783	955.089	0.12778	955.089	0.12655	955.089	0.1281	955.089	0.12046	955.089	0.11509	955.089	0.11833	693.295	0.19392	693.295	0.18195	693.295	0.18126
1.012	-0.14703	1.012	-0.16399	1.012	-0.19878							1.012	-0.17829	1.012	-0.14703		345.5	0.54	345.5	0.544	391	0.704	391	0.247		901.573	0.05591	955.571	0.12878	955.571	0.13615	955.571	0.12699	955.571	0.12612	955.571	0.12819	955.571	0.11966	955.571	0.1146	955.571	0.11677	693.777	0.19497	693.777	0.18474	693.777	0.18312
1.011	-0.15085	1.011	-0.16511	1.011	-0.20097							1.011	-0.17982	1.011	-0.15085		346	0.527	346	0.532	392	0.717	392	0.249		902.055	0.05601	956.053	0.13058	956.053	0.13413	956.053	0.12602	956.053	0.12559	956.053	0.12806	956.053	0.11892	956.053	0.11427	956.053	0.11498	694.26	0.19584	694.26	0.18702	694.26	0.1844
1.01	-0.15376	1.01	-0.16644	1.01	-0.20209							1.01	-0.18171	1.01	-0.15376		346.5	0.514	346.5	0.519	393	0.728	393	0.252		902.537	0.05635	956.535	0.13246	956.535	0.13201	956.535	0.12477	956.535	0.12492	956.535	0.12761	956.535	0.11826	956.535	0.11418	956.535	0.11307	694.742	0.19658	694.742	0.18869	694.742	0.18512
1.009	-0.15467	1.009	-0.16888	1.009	-0.2052							1.009	-0.18222	1.009	-0.15467		347	0.501	347	0.507	394	0.736	394	0.253		903.019	0.05705	957.017	0.13405	957.017	0.13002	957.017	0.12327	957.017	0.12411	957.017	0.12682	957.017	0.11772	957.017	0.11435	957.017	0.11117	695.224	0.19738	695.224	0.18987	695.224	0.18547
1.008	-0.15855	1.008	-0.16984	1.008	-0.20632							1.008	-0.18329	1.008	-0.15855		347.5	0.488	347.5	0.495	395	0.742	395	0.254		903.502	0.05819	957.5	0.13502	957.5	0.12837	957.5	0.12175	957.5	0.12319	957.5	0.12573	957.5	0.11724	957.5	0.11469	957.5	0.10938	695.706	0.19842	695.706	0.19072	695.706	0.18566
1.007	-0.162	1.007	-0.17165	1.007	-0.20897							1.007	-0.18563	1.007	-0.162		348	0.475	348	0.483	396	0.746	396	0.255		903.984	0.05982	957.982	0.13522	957.982	0.12713	957.982	0.12049	957.982	0.12226	957.982	0.12447	957.982	0.11678	957.982	0.11503	957.982	0.10781	696.188	0.19982	696.188	0.1913	696.188	0.1858
1.006	-0.16285	1.006	-0.17473	1.006	-0.21085							1.006	-0.18736	1.006	-0.16285		348.5	0.463	348.5	0.471	397	0.749	397	0.255		904.466	0.06186	958.464	0.13466	958.464	0.12628	958.464	0.11979	958.464	0.12148	958.464	0.12317	958.464	0.11632	958.464	0.11515	958.464	0.10649	696.67	0.20152	696.67	0.19157	696.67	0.18585
1.005	-0.16655	1.005	-0.17511	1.005	-0.21228							1.005	-0.18752	1.005	-0.16655		349	0.45	349	0.46	398	0.751	398	0.255		904.948	0.06413	958.946	0.13354	958.946	0.12572	958.946	0.11988	958.946	0.12101	958.946	0.12202	958.946	0.11588	958.946	0.11487	958.946	0.10546	697.152	0.20339	697.152	0.19142	697.152	0.18568
1.004	-0.17097	1.004	-0.17723	1.004	-0.21447							1.004	-0.1894	1.004	-0.17097		349.5	0.438	349.5	0.448	399	0.753	399	0.255		905.43	0.06639	959.428	0.13223	959.428	0.12537	959.428	0.12088	959.428	0.12104	959.428	0.12118	959.428	0.11559	959.428	0.11413	959.428	0.10477	697.634	0.20527	697.634	0.19088	697.634	0.18524
1.003	-0.17158	1.003	-0.18032	1.003	-0.21697							1.003	-0.19032	1.003	-0.17158		350	0.425	350	0.436	400	0.754	400	0.255		905.912	0.06841	959.91	0.13112	959.91	0.12518	959.91	0.12279	959.91	0.12167	959.91	0.1208	959.91	0.1156	959.91	0.11302	959.91	0.10454	698.116	0.20708	698.116	0.19011	698.116	0.18463
1.002	-0.17545	1.002	-0.18032	1.002	-0.21819							1.002	-0.18971	1.002	-0.17545		350.5	0.413	350.5	0.425	401	0.756	401	0.255		906.394	0.07007	960.392	0.13059	960.392	0.12523	960.392	0.12546	960.392	0.12288	960.392	0.12097	960.392	0.11603	960.392	0.11178	960.392	0.10487	698.599	0.20878	698.599	0.18944	698.599	0.18412
1.001	-0.17921	1.001	-0.18309	1.001	-0.22135							1.001	-0.19332	1.001	-0.17921		351	0.401	351	0.414	402	0.758	402	0.256		906.876	0.07133	960.874	0.13085	960.874	0.12569	960.874	0.12866	960.874	0.12455	960.874	0.12168	960.874	0.11693	960.874	0.11075	960.874	0.10587	699.081	0.21035	699.081	0.18917	699.081	0.18399
1	-0.18048	1	-0.18622	1	-0.22339							1	-0.19424	1	-0.18048		351.5	0.389	351.5	0.402	403	0.761	403	0.256		907.359	0.0722	961.357	0.13189	961.357	0.12671	961.357	0.13202	961.357	0.12643	961.357	0.12281	961.357	0.11819	961.357	0.11022	961.357	0.10753	699.563	0.21167	699.563	0.18943	699.563	0.18442
0.999	-0.18406	0.999	-0.18622	0.999	-0.22431							0.999	-0.19506	0.999	-0.18406		352	0.379	352	0.392	404	0.764	404	0.257		907.841	0.07273	961.839	0.13347	961.839	0.12839	961.839	0.13514	961.839	0.12823	961.839	0.12414	961.839	0.11956	961.839	0.11034	961.839	0.10969	700.045	0.21249	700.045	0.1901	700.045	0.18532
0.998	-0.1883	0.998	-0.18915	0.998	-0.22762							0.998	-0.19725	0.998	-0.1883		352.5	0.367	352.5	0.381	405	0.768	405	0.258		908.323	0.07292	962.321	0.13521	962.321	0.13064	962.321	0.13761	962.321	0.12964	962.321	0.12537	962.321	0.12077	962.321	0.11111	962.321	0.11206	700.527	0.21251	700.527	0.19081	700.527	0.18638
0.997	-0.19018	0.997	-0.19239	0.997	-0.22966							0.997	-0.19704	0.997	-0.19018		353	0.355	353	0.37	406	0.772	406	0.258		908.805	0.07273	962.803	0.13667	962.803	0.13321	962.803	0.13908	962.803	0.13046	962.803	0.12626	962.803	0.12156	962.803	0.11236	962.803	0.11428	701.009	0.21151	701.009	0.19118	701.009	0.18721
0.996	-0.19412	0.996	-0.19293	0.996	-0.23169							0.996	-0.19908	0.996	-0.19412		353.5	0.345	353.5	0.36	407	0.777	407	0.26		909.287	0.07217	963.285	0.13751	963.285	0.13571	963.285	0.13939	963.285	0.1306	963.285	0.12665	963.285	0.12184	963.285	0.11384	963.285	0.11605	701.491	0.20945	701.491	0.19097	701.491	0.18753
0.995	-0.19855	0.995	-0.19649	0.995	-0.2345							0.995	-0.20036	0.995	-0.19855		354	0.335	354	0.351	408	0.782	408	0.261		909.769	0.0713	963.767	0.13759	963.767	0.13775	963.767	0.1386	963.767	0.13016	963.767	0.12652	963.767	0.1217	963.767	0.11534	963.767	0.1172	701.973	0.2066	701.973	0.19021	701.973	0.18732
0.994	-0.20097	0.994	-0.19979	0.994	-0.23684							0.994	-0.2027	0.994	-0.20097		354.5	0.325	354.5	0.342	409	0.787	409	0.262		910.251	0.07031	964.249	0.137	964.249	0.13902	964.249	0.13703	964.249	0.12932	964.249	0.12599	964.249	0.12136	964.249	0.1167	964.249	0.11776	702.456	0.20343	702.456	0.18917	702.456	0.18678
0.993	-0.20527	0.993	-0.20027	0.993	-0.23918							0.993	-0.20316	0.993	-0.20527		355	0.315	355	0.333	410	0.791	410	0.263		910.733	0.06946	964.731	0.13602	964.731	0.13943	964.731	0.13513	964.731	0.12831	964.731	0.12525	964.731	0.12108	964.731	0.11787	964.731	0.1179	702.938	0.20048	702.938	0.18821	702.938	0.18623
0.992	-0.20933	0.992	-0.20367	0.992	-0.24168							0.992	-0.20443	0.992	-0.20933		355.5	0.306	355.5	0.324	411	0.795	411	0.264		911.216	0.06903	965.214	0.13498	965.214	0.13907	965.214	0.13342	965.214	0.12732	965.214	0.12449	965.214	0.12107	965.214	0.11887	965.214	0.11782	703.42	0.19811	703.42	0.18754	703.42	0.18587
0.991	-0.21255	0.991	-0.20697	0.991	-0.24438							0.991	-0.2052	0.991	-0.21255		356	0.297	356	0.316	412	0.798	412	0.264		911.698	0.06922	965.696	0.13417	965.696	0.13821	965.696	0.13233	965.696	0.12643	965.696	0.12384	965.696	0.1214	965.696	0.11973	965.696	0.11767	703.902	0.19643	703.902	0.18713	703.902	0.18568
0.99	-0.21697	0.99	-0.20809	0.99	-0.24734							0.99	-0.20647	0.99	-0.21697		356.5	0.289	356.5	0.308	413	0.8	413	0.265		912.18	0.07009	966.178	0.13376	966.178	0.13723	966.178	0.13208	966.178	0.12568	966.178	0.12335	966.178	0.12202	966.178	0.12045	966.178	0.11747	704.384	0.19523	704.384	0.18672	704.384	0.18543
0.989	-0.22109	0.989	-0.2117	0.989	-0.24922							0.989	-0.20724	0.989	-0.22109		357	0.28	357	0.3	414	0.802	414	0.265		912.662	0.07155	966.66	0.13379	966.66	0.13649	966.66	0.13267	966.66	0.12505	966.66	0.12304	966.66	0.12283	966.66	0.12102	966.66	0.11715	704.866	0.19421	704.866	0.18605	704.866	0.18479
0.988	-0.22576	0.988	-0.21511	0.988	-0.25264							0.988	-0.20897	0.988	-0.22576		357.5	0.272	357.5	0.293	415	0.802	415	0.265		913.144	0.07335	967.142	0.1342	967.142	0.13629	967.142	0.1339	967.142	0.12459	967.142	0.12291	967.142	0.12371	967.142	0.12143	967.142	0.11662	705.348	0.19311	705.348	0.18496	705.348	0.18357
0.987	-0.22945	0.987	-0.21707	0.987	-0.2561							0.987	-0.21085	0.987	-0.22945		358	0.264	358	0.286	416	0.802	416	0.264		913.626	0.07526	967.624	0.13489	967.624	0.13683	967.624	0.13547	967.624	0.12442	967.624	0.12304	967.624	0.12464	967.624	0.12174	967.624	0.11588	705.83	0.19185	705.83	0.18359	705.83	0.18182
0.986	-0.23412	0.986	-0.22085	0.986	-0.25829							0.986	-0.21101	0.986	-0.23412		358.5	0.257	358.5	0.279	417	0.8	417	0.264		914.108	0.07709	968.106	0.13582	968.106	0.13815	968.106	0.13708	968.106	0.12471	968.106	0.12353	968.106	0.12566	968.106	0.1221	968.106	0.1151	706.313	0.19055	706.313	0.18227	706.313	0.17986
0.985	-0.23988	0.985	-0.22378	0.985	-0.2614							0.985	-0.2132	0.985	-0.23988		359	0.25	359	0.273	418	0.797	418	0.262		914.591	0.07873	968.588	0.13698	968.588	0.14015	968.588	0.1385	968.588	0.1256	968.588	0.12447	968.588	0.12685	968.588	0.12266	968.588	0.11456	706.795	0.18938	706.795	0.18132	706.795	0.17809
0.984	-0.24309	0.984	-0.22644	0.984	-0.26502							0.984	-0.21396	0.984	-0.24309		359.5	0.243	359.5	0.266	419	0.792	419	0.261		915.073	0.08022	969.071	0.1384	969.071	0.14262	969.071	0.13957	969.071	0.12716	969.071	0.12587	969.071	0.12824	969.071	0.12355	969.071	0.11455	707.277	0.18844	707.277	0.18085	707.277	0.1768
0.983	-0.24812	0.983	-0.23032	0.983	-0.26706							0.983	-0.21462	0.983	-0.24812		360	0.236	360	0.26	420	0.785	420	0.259		915.555	0.08159	969.553	0.14009	969.553	0.14522	969.553	0.14025	969.553	0.12926	969.553	0.12759	969.553	0.12973	969.553	0.1248	969.553	0.11527	707.759	0.18761	707.759	0.18066	707.759	0.17601
0.982	-0.25515	0.982	-0.23394	0.982	-0.27159							0.982	-0.21697	0.982	-0.25515		360.5	0.229	360.5	0.254	421	0.776	421	0.256		916.037	0.08291	970.035	0.14199	970.035	0.14757	970.035	0.14058	970.035	0.13164	970.035	0.12938	970.035	0.13114	970.035	0.12627	970.035	0.11669	708.241	0.18661	708.241	0.1803	708.241	0.17547
0.981	-0.25776	0.981	-0.23771	0.981	-0.27521							0.981	-0.22008	0.981	-0.25776		361	0.223	361	0.248	422	0.763	422	0.252		916.519	0.08419	970.517	0.14402	970.517	0.1493	970.517	0.14064	970.517	0.13396	970.517	0.13096	970.517	0.13226	970.517	0.12773	970.517	0.11861	708.723	0.1851	708.723	0.17933	708.723	0.17482
0.98	-0.2643	0.98	-0.24144	0.98	-0.27801							0.98	-0.21931	0.98	-0.2643		361.5	0.216	361.5	0.242	423	0.748	423	0.248		917.001	0.08544	970.999	0.14609	970.999	0.15014	970.999	0.14057	970.999	0.13595	970.999	0.13212	970.999	0.13294	970.999	0.12894	970.999	0.12069	709.205	0.18293	709.205	0.17755	709.205	0.1738
0.979	-0.27176	0.979	-0.24537	0.979	-0.28239							0.979	-0.22166	0.979	-0.27176		362	0.21	362	0.236	424	0.73	424	0.243		917.483	0.08664	971.481	0.14814	971.481	0.15003	971.481	0.14054	971.481	0.1375	971.481	0.13281	971.481	0.13317	971.481	0.12976	971.481	0.12264	709.687	0.18019	709.687	0.17521	709.687	0.17238
0.978	-0.27382	0.978	-0.24915	0.978	-0.28586							0.978	-0.22257	0.978	-0.27382		362.5	0.203	362.5	0.23	425	0.709	425	0.237		917.965	0.08779	971.963	0.15017	971.963	0.14912	971.963	0.14074	971.963	0.1387	971.963	0.13321	971.963	0.13312	971.963	0.1302	971.963	0.12432	710.17	0.17723	710.17	0.17287	710.17	0.17079
0.977	-0.28127	0.977	-0.25356	0.977	-0.28948							0.977	-0.22415	0.977	-0.28127		363	0.197	363	0.224	426	0.685	426	0.231		918.447	0.08894	972.445	0.15223	972.445	0.14781	972.445	0.14134	972.445	0.13979	972.445	0.13362	972.445	0.13305	972.445	0.13044	972.445	0.12578	710.652	0.17449	710.652	0.17119	710.652	0.16931
0.976	-0.28982	0.976	-0.25729	0.976	-0.29335							0.976	-0.22527	0.976	-0.28982		363.5	0.19	363.5	0.219	427	0.66	427	0.224		918.93	0.0901	972.928	0.15437	972.928	0.14659	972.928	0.1424	972.928	0.14106	972.928	0.13437	972.928	0.13326	972.928	0.13075	972.928	0.12719	711.134	0.17225	711.134	0.17057	711.134	0.16814
0.975	-0.2917	0.975	-0.26239	0.975	-0.29758							0.975	-0.22777	0.975	-0.2917		364	0.183	364	0.213	428	0.634	428	0.217		919.412	0.09128	973.41	0.15659	973.41	0.14596	973.41	0.1439	973.41	0.1427	973.41	0.13565	973.41	0.13394	973.41	0.13135	973.41	0.12876	711.616	0.17056	711.616	0.17095	711.616	0.16718
0.974	-0.30024	0.974	-0.2666	0.974	-0.30181							0.974	-0.22915	0.974	-0.30024		364.5	0.177	364.5	0.208	429	0.606	429	0.21		919.894	0.09242	973.892	0.15881	973.892	0.14627	973.892	0.14568	973.892	0.14473	973.892	0.13747	973.892	0.13515	973.892	0.13238	973.892	0.1306	712.098	0.16919	712.098	0.17185	712.098	0.1661
0.973	-0.30861	0.973	-0.27037	0.973	-0.30573							0.973	-0.23027	0.973	-0.30861		365	0.171	365	0.202	430	0.578	430	0.202		920.376	0.09345	974.374	0.16094	974.374	0.14764	974.374	0.14757	974.374	0.14701	974.374	0.13963	974.374	0.1368	974.374	0.1338	974.374	0.13269	712.58	0.16783	712.58	0.17254	712.58	0.1645
0.972	-0.31121	0.972	-0.27644	0.972	-0.30981							0.972	-0.23103	0.972	-0.31121		365.5	0.164	365.5	0.196	431	0.551	431	0.195		920.858	0.0943	974.856	0.16287	974.856	0.14997	974.856	0.14938	974.856	0.14933	974.856	0.14186	974.856	0.13876	974.856	0.13546	974.856	0.13489	713.062	0.16626	713.062	0.17243	713.062	0.16213
0.971	-0.32109	0.971	-0.28069	0.971	-0.31496							0.971	-0.23434	0.971	-0.32109		366	0.157	366	0.19	432	0.523	432	0.188		921.34	0.09501	975.338	0.16455	975.338	0.15296	975.338	0.15103	975.338	0.15149	975.338	0.14393	975.338	0.14089	975.338	0.13718	975.338	0.13702	713.544	0.16455	713.544	0.17132	713.544	0.1591
0.97	-0.32927	0.97	-0.28543	0.97	-0.31842							0.97	-0.23419	0.97	-0.32927		366.5	0.151	366.5	0.184	433	0.495	433	0.18		921.822	0.09572	975.82	0.16608	975.82	0.15624	975.82	0.15258	975.82	0.15342	975.82	0.14573	975.82	0.14313	975.82	0.13884	975.82	0.13902	714.027	0.16299	714.027	0.16946	714.027	0.15586
0.969	-0.33339	0.969	-0.29293	0.969	-0.32423							0.969	-0.23761	0.969	-0.33339		367	0.145	367	0.179	434	0.47	434	0.174		922.304	0.09665	976.302	0.16762	976.302	0.15949	976.302	0.15417	976.302	0.15516	976.302	0.14737	976.302	0.14548	976.302	0.14044	976.302	0.14093	714.509	0.16197	714.509	0.16737	714.509	0.15301
0.968	-0.34364	0.968	-0.29686	0.968	-0.32922							0.968	-0.23888	0.968	-0.34364		367.5	0.139	367.5	0.174	435	0.445	435	0.167		922.787	0.09799	976.784	0.16939	976.784	0.16252	976.784	0.15599	976.784	0.15687	976.784	0.14906	976.784	0.14798	976.784	0.14207	976.784	0.14286	714.991	0.16173	714.991	0.16553	714.991	0.15104
0.967	-0.35261	0.967	-0.30176	0.967	-0.33376							0.967	-0.2398	0.967	-0.35261		368	0.132	368	0.168	436	0.421	436	0.161		923.269	0.09986	977.267	0.17155	977.267	0.16528	977.267	0.15814	977.267	0.15869	977.267	0.15099	977.267	0.15061	977.267	0.14383	977.267	0.14493	715.473	0.16217	715.473	0.16416	715.473	0.15011
0.966	-0.35721	0.966	-0.30995	0.966	-0.33987							0.966	-0.2428	0.966	-0.35721		368.5	0.127	368.5	0.163	437	0.398	437	0.155		923.751	0.10217	977.749	0.17418	977.749	0.16789	977.749	0.16063	977.749	0.16073	977.749	0.15327	977.749	0.1533	977.749	0.14581	977.749	0.14713	715.955	0.16289	715.955	0.1631	715.955	0.14999
0.965	-0.36824	0.965	-0.3142	0.965	-0.34441							0.965	-0.24341	0.965	-0.36824		369	0.12	369	0.158	438	0.377	438	0.15		924.233	0.10465	978.231	0.17725	978.231	0.1705	978.231	0.16334	978.231	0.16299	978.231	0.15583	978.231	0.15592	978.231	0.148	978.231	0.14932	716.437	0.16331	716.437	0.16191	716.437	0.15021
0.964	-0.37752	0.964	-0.32021	0.964	-0.34925							0.964	-0.24545	0.964	-0.37752		369.5	0.115	369.5	0.153	439	0.356	439	0.145		924.715	0.10696	978.713	0.1806	978.713	0.17328	978.713	0.1661	978.713	0.1654	978.713	0.15847	978.713	0.15832	978.713	0.15033	978.713	0.15124	716.919	0.16298	716.919	0.16023	716.919	0.15029
0.963	-0.38333	0.963	-0.3292	0.963	-0.35552							0.963	-0.24841	0.963	-0.38333		370	0.109	370	0.148	440	0.338	440	0.14		925.197	0.10879	979.195	0.18408	979.195	0.17631	979.195	0.16874	979.195	0.16788	979.195	0.16094	979.195	0.16039	979.195	0.15269	979.195	0.15268	717.401	0.16175	717.401	0.15792	717.401	0.14999
0.962	-0.3943	0.962	-0.33346	0.962	-0.36102							0.962	-0.25045	0.962	-0.3943		370.5	0.104	370.5	0.144	441	0.32	441	0.135		925.679	0.10999	979.677	0.18751	979.677	0.1796	979.677	0.17117	979.677	0.17038	979.677	0.16305	979.677	0.16212	979.677	0.15503	979.677	0.15358	717.884	0.15988	717.884	0.15523	717.884	0.14935
0.961	-0.40436	0.961	-0.34101	0.961	-0.36836							0.961	-0.25218	0.961	-0.40436		371	0.099	371	0.139	442	0.304	442	0.131		926.161	0.11068	980.159	0.19075	980.159	0.18307	980.159	0.17343	980.159	0.1729	980.159	0.16474	980.159	0.16358	980.159	0.15735	980.159	0.15412	718.366	0.1579	718.366	0.15263	718.366	0.14863
0.96	-0.41121	0.96	-0.34979	0.96	-0.37355							0.96	-0.2533	0.96	-0.41121		371.5	0.093	371.5	0.135	443	0.289	443	0.127		926.644	0.11114	980.641	0.19369	980.641	0.18661	980.641	0.17564	980.641	0.1755	980.641	0.16611	980.641	0.16494	980.641	0.15972	980.641	0.15468	718.848	0.15634	718.848	0.15062	718.848	0.14808
0.959	-0.42315	0.959	-0.3542	0.959	-0.37824							0.959	-0.25549	0.959	-0.42315		372	0.088	372	0.131	444	0.275	444	0.123		927.126	0.11177	981.124	0.19625	981.124	0.19009	981.124	0.17797	981.124	0.17821	981.124	0.1674	981.124	0.16637	981.124	0.16224	981.124	0.15573	719.33	0.15555	719.33	0.14945	719.33	0.14779
0.958	-0.43394	0.958	-0.36287	0.958	-0.38573							0.958	-0.25799	0.958	-0.43394		372.5	0.084	372.5	0.127	445	0.262	445	0.12		927.608	0.11293	981.606	0.19841	981.606	0.19342	981.606	0.1806	981.606	0.18108	981.606	0.1689	981.606	0.16803	981.606	0.16497	981.606	0.15767	719.812	0.15551	719.812	0.14902	719.812	0.14761
0.957	-0.44309	0.957	-0.37255	0.957	-0.39312							0.957	-0.2589	0.957	-0.44309		373	0.079	373	0.123	446	0.25	446	0.117		928.09	0.11476	982.088	0.20022	982.088	0.19656	982.088	0.1837	982.088	0.18411	982.088	0.17087	982.088	0.17001	982.088	0.1679	982.088	0.16067	720.294	0.15597	720.294	0.14898	720.294	0.14728
0.956	-0.45503	0.956	-0.37793	0.956	-0.40031							0.956	-0.26222	0.956	-0.45503		373.5	0.075	373.5	0.12	447	0.239	447	0.114		928.572	0.1172	982.57	0.20181	982.57	0.19955	982.57	0.18738	982.57	0.18727	982.57	0.1735	982.57	0.17239	982.57	0.17099	982.57	0.16459	720.776	0.15659	720.776	0.14891	720.776	0.14661
0.955	-0.46618	0.955	-0.38787	0.955	-0.40754							0.955	-0.26487	0.955	-0.46618		374	0.071	374	0.117	448	0.229	448	0.111		929.054	0.11998	983.052	0.20346	983.052	0.20247	983.052	0.19175	983.052	0.19059	983.052	0.17688	983.052	0.17518	983.052	0.17419	983.052	0.16909	721.258	0.15711	721.258	0.14855	721.258	0.14567
0.954	-0.47697	0.954	-0.39787	0.954	-0.41361							0.954	-0.26752	0.954	-0.47697		374.5	0.067	374.5	0.114	449	0.219	449	0.109		929.536	0.12273	983.534	0.2055	983.534	0.20544	983.534	0.19684	983.534	0.19409	983.534	0.18099	983.534	0.17833	983.534	0.17744	983.534	0.17373	721.741	0.15749	721.741	0.14789	721.741	0.14477
0.953	-0.48891	0.953	-0.40426	0.953	-0.42084							0.953	-0.27022	0.953	-0.48891		375	0.064	375	0.111	450	0.21	450	0.107		930.018	0.12513	984.016	0.20828	984.016	0.20856	984.016	0.20262	984.016	0.1978	984.016	0.18571	984.016	0.1818	984.016	0.18078	984.016	0.17811	722.223	0.15786	722.223	0.1471	722.223	0.14435
0.952	-0.50194	0.952	-0.41537	0.952	-0.42991							0.952	-0.27159	0.952	-0.50194		375.5	0.061	375.5	0.109	451	0.202	451	0.104		930.5	0.12695	984.499	0.21201	984.499	0.2119	984.499	0.20894	984.499	0.20169	984.499	0.19081	984.499	0.18546	984.499	0.18427	984.499	0.18202	722.705	0.15837	722.705	0.14639	722.705	0.14472
0.951	-0.51442	0.951	-0.42468	0.951	-0.43679							0.951	-0.27287	0.951	-0.51442		376	0.058	376	0.106	452	0.194	452	0.102		930.983	0.12814	984.981	0.21674	984.981	0.21551	984.981	0.21551	984.981	0.20571	984.981	0.19603	984.981	0.18921	984.981	0.18797	984.981	0.1854	723.187	0.15904	723.187	0.14581	723.187	0.14587
0.95	-0.52655	0.95	-0.43266	0.95	-0.44586							0.95	-0.27506	0.95	-0.52655		376.5	0.055	376.5	0.104	453	0.186	453	0.1		931.465	0.12881	985.463	0.22228	985.463	0.21938	985.463	0.22196	985.463	0.20974	985.463	0.20106	985.463	0.19295	985.463	0.19191	985.463	0.18834	723.669	0.15973	723.669	0.14527	723.669	0.14743
0.949	-0.5403	0.949	-0.44495	0.949	-0.4559							0.949	-0.27786	0.949	-0.5403		377	0.053	377	0.103	454	0.18	454	0.098		931.947	0.12914	985.945	0.22829	985.945	0.22348	985.945	0.22786	985.945	0.21367	985.945	0.20562	985.945	0.19665	985.945	0.19606	985.945	0.191	724.151	0.1602	724.151	0.14458	724.151	0.14882
0.948	-0.55539	0.948	-0.45622	0.948	-0.46329							0.948	-0.27975	0.948	-0.55539		377.5	0.051	377.5	0.102	455	0.173	455	0.097		932.429	0.12936	986.427	0.23441	986.427	0.22775	986.427	0.2329	986.427	0.21746	986.427	0.20958	986.427	0.20038	986.427	0.2003	986.427	0.19348	724.633	0.16024	724.633	0.14365	724.633	0.14951
0.947	-0.56673	0.947	-0.46505	0.947	-0.47251							0.947	-0.2827	0.947	-0.56673		378	0.049	378	0.101	456	0.168	456	0.095		932.911	0.12964	986.909	0.2403	986.909	0.23216	986.909	0.23693	986.909	0.22118	986.909	0.21294	986.909	0.20429	986.909	0.2045	986.909	0.19581	725.115	0.15978	725.115	0.14261	725.115	0.14927
0.946	-0.58279	0.946	-0.47782	0.946	-0.48158							0.946	-0.28601	0.946	-0.58279		378.5	0.047	378.5	0.1	457	0.163	457	0.094		933.393	0.13009	987.391	0.24581	987.391	0.23665	987.391	0.24004	987.391	0.22495	987.391	0.21588	987.391	0.20852	987.391	0.2085	987.391	0.19796	725.597	0.15897	725.597	0.14184	725.597	0.14827
0.945	-0.5997	0.945	-0.4891	0.945	-0.49096							0.945	-0.2882	0.945	-0.5997		379	0.045	379	0.099	458	0.158	458	0.092		933.875	0.13072	987.873	0.25091	987.873	0.24117	987.873	0.2425	987.873	0.2289	987.873	0.21869	987.873	0.21313	987.873	0.21217	987.873	0.19991	726.08	0.15806	726.08	0.14177	726.08	0.14697
0.944	-0.61091	0.944	-0.49968	0.944	-0.5013							0.944	-0.29213	0.944	-0.61091		379.5	0.044	379.5	0.099	459	0.154	459	0.091		934.357	0.13149	988.356	0.25566	988.356	0.24566	988.356	0.2447	988.356	0.23309	988.356	0.22168	988.356	0.21804	988.356	0.21546	988.356	0.20165	726.562	0.15725	726.562	0.14269	726.562	0.14594
0.943	-0.62788	0.943	-0.51394	0.943	-0.51159							0.943	-0.29539	0.943	-0.62788		380	0.042	380	0.098	460	0.149	460	0.09		934.84	0.1323	988.838	0.26011	988.838	0.25007	988.838	0.247	988.838	0.23737	988.838	0.2251	988.838	0.223	988.838	0.21831	988.838	0.20326	727.044	0.15661	727.044	0.14456	727.044	0.14553
0.942	-0.64727	0.942	-0.52601	0.942	-0.52229							0.942	-0.29727	0.942	-0.64727		380.5	0.041	380.5	0.099	461	0.145	461	0.089		935.322	0.13305	989.32	0.26427	989.32	0.25438	989.32	0.24969	989.32	0.24146	989.32	0.22905	989.32	0.22769	989.32	0.22077	989.32	0.20488	727.526	0.15601	727.526	0.14695	727.526	0.14578
0.941	-0.65879	0.941	-0.53883	0.941	-0.53248							0.941	-0.29977	0.941	-0.65879		381	0.041	381	0.099	462	0.142	462	0.088		935.804	0.1337	989.802	0.2681	989.802	0.25861	989.802	0.25288	989.802	0.24506	989.802	0.2335	989.802	0.23181	989.802	0.22293	989.802	0.20669	728.008	0.15523	728.008	0.14922	728.008	0.14645
0.94	-0.67818	0.94	-0.55319	0.94	-0.54369							0.94	-0.30293	0.94	-0.67818		381.5	0.04	381.5	0.099	463	0.139	463	0.087		936.286	0.13424	990.284	0.27158	990.284	0.26282	990.284	0.25658	990.284	0.24795	990.284	0.2383	990.284	0.23528	990.284	0.22496	990.284	0.20889	728.49	0.15415	728.49	0.15078	728.49	0.14715
0.939	-0.69879	0.939	-0.56755	0.939	-0.55541							0.939	-0.30604	0.939	-0.69879		382	0.039	382	0.1	464	0.136	464	0.086		936.768	0.13475	990.766	0.27479	990.766	0.26714	990.766	0.26072	990.766	0.25019	990.766	0.24331	990.766	0.23824	990.766	0.2271	990.766	0.21164	728.972	0.15285	728.972	0.15136	728.972	0.14759
0.938	-0.70909	0.938	-0.58138	0.938	-0.56561							0.938	-0.30823	0.938	-0.70909		382.5	0.039	382.5	0.101	465	0.133	465	0.085		937.25	0.13535	991.248	0.27794	991.248	0.27171	991.248	0.26523	991.248	0.25212	991.248	0.2484	991.248	0.24105	991.248	0.22963	991.248	0.21503	729.455	0.15161	729.455	0.15107	729.455	0.14769
0.937	-0.73091	0.937	-0.59681	0.937	-0.57885							0.937	-0.31292	0.937	-0.73091		383	0.038	383	0.102	466	0.13	466	0.084		937.732	0.13617	991.73	0.28135	991.73	0.27662	991.73	0.27005	991.73	0.25427	991.73	0.25351	991.73	0.24416	991.73	0.2328	991.73	0.21912	729.937	0.15083	729.937	0.15031	729.937	0.14759
0.936	-0.75455	0.936	-0.61064	0.936	-0.59159							0.936	-0.31562	0.936	-0.75455		383.5	0.038	383.5	0.103	467	0.128	467	0.084		938.215	0.13729	992.212	0.28535	992.212	0.28188	992.212	0.2751	992.212	0.25719	992.212	0.25865	992.212	0.24795	992.212	0.23676	992.212	0.22385	730.419	0.15084	730.419	0.14959	730.419	0.14752
0.935	-0.76424	0.935	-0.62766	0.935	-0.60433							0.935	-0.31934	0.935	-0.76424		384	0.038	384	0.104	468	0.126	468	0.083		938.697	0.13873	992.695	0.29016	992.695	0.28738	992.695	0.28029	992.695	0.2612	992.695	0.26377	992.695	0.25256	992.695	0.2415	992.695	0.22915	730.901	0.15167	730.901	0.14921	730.901	0.14765
0.934	-0.7903	0.934	-0.64362	0.934	-0.61707							0.934	-0.32484	0.934	-0.7903		384.5	0.038	384.5	0.105	469	0.124	469	0.082		939.179	0.14042	993.177	0.29578	993.177	0.29295	993.177	0.2855	993.177	0.26628	993.177	0.26881	993.177	0.25785	993.177	0.24684	993.177	0.23484	731.383	0.15312	731.383	0.14921	731.383	0.14802
0.933	-0.81333	0.933	-0.65798	0.933	-0.63032							0.933	-0.32642	0.933	-0.81333		385	0.038	385	0.107	470	0.122	470	0.082		939.661	0.14222	993.659	0.30198	993.659	0.29837	993.659	0.29058	993.659	0.27205	993.659	0.27362	993.659	0.26346	993.659	0.25244	993.659	0.24075	731.865	0.15474	731.865	0.14934	731.865	0.14851
0.932	-0.82606	0.932	-0.67819	0.932	-0.64357							0.932	-0.32846	0.932	-0.82606		385.5	0.038	385.5	0.108	471	0.12	471	0.081		940.143	0.14399	994.141	0.30835	994.141	0.30347	994.141	0.29542	994.141	0.27797	994.141	0.27807	994.141	0.26896	994.141	0.25794	994.141	0.2467	732.347	0.15609	732.347	0.14928	732.347	0.14896
0.931	-0.85212	0.931	-0.69415	0.931	-0.65885							0.931	-0.33376	0.931	-0.85212		386	0.038	386	0.11	472	0.119	472	0.081		940.625	0.14562	994.623	0.31445	994.623	0.30815	994.623	0.29998	994.623	0.2835	994.623	0.28203	994.623	0.27404	994.623	0.26299	994.623	0.25256	732.83	0.1569	732.83	0.14879	732.83	0.14927
0.93	-0.87576	0.93	-0.71117	0.93	-0.67363							0.93	-0.33911	0.93	-0.87576		386.5	0.038	386.5	0.111	473	0.117	473	0.08		941.107	0.14703	995.105	0.31997	995.105	0.31242	995.105	0.30433	995.105	0.28833	995.105	0.28549	995.105	0.27854	995.105	0.26741	995.105	0.25826	733.312	0.15711	733.312	0.14787	733.312	0.14946
0.929	-0.8903	0.929	-0.73298	0.929	-0.69045							0.929	-0.34206	0.929	-0.8903		387	0.038	387	0.113	474	0.116	474	0.08		941.589	0.14817	995.587	0.32475	995.587	0.31638	995.587	0.30861	995.587	0.29247	995.587	0.28857	995.587	0.28256	995.587	0.27113	995.587	0.26376	733.794	0.15689	733.794	0.14671	733.794	0.14961
0.928	-0.91697	0.928	-0.75	0.928	-0.70471							0.928	-0.34502	0.928	-0.91697		387.5	0.039	387.5	0.115	475	0.115	475	0.079		942.072	0.149	996.069	0.32888	996.069	0.32018	996.069	0.31293	996.069	0.29621	996.069	0.29145	996.069	0.28631	996.069	0.27426	996.069	0.26905	734.276	0.15644	734.276	0.14558	734.276	0.14981
0.927	-0.94364	0.927	-0.76862	0.927	-0.72							0.927	-0.34991	0.927	-0.94364		388	0.039	388	0.116	476	0.114	476	0.079		942.554	0.14947	996.552	0.33258	996.552	0.32396	996.552	0.31739	996.552	0.29993	996.552	0.29434	996.552	0.29003	996.552	0.27695	996.552	0.27413	734.758	0.15589	734.758	0.14465	734.758	0.15001
0.926	-0.95939	0.926	-0.79309	0.926	-0.73783							0.926	-0.35399	0.926	-0.95939		388.5	0.039	388.5	0.118	477	0.114	477	0.079		943.036	0.14949	997.034	0.33619	997.034	0.32786	997.034	0.32197	997.034	0.30394	997.034	0.29746	997.034	0.2939	997.034	0.27943	997.034	0.27894	735.24	0.15527	735.24	0.14401	735.24	0.15009
0.925	-0.98788	0.925	-0.80745	0.925	-0.75261							0.925	-0.35868	0.925	-0.98788		389	0.04	389	0.119	478	0.113	478	0.078		943.518	0.14898	997.516	0.34	997.516	0.33195	997.516	0.3266	997.516	0.30835	997.516	0.3009	997.516	0.298	997.516	0.28193	997.516	0.28343	735.722	0.1545	735.722	0.14361	735.722	0.14989
0.924	-1.01455	0.924	-0.83032	0.924	-0.77146							0.924	-0.36464	0.924	-1.01455		389.5	0.04	389.5	0.121	479	0.112	479	0.078		944	0.14792	997.998	0.34426	997.998	0.3363	997.998	0.33119	997.998	0.31308	997.998	0.30472	997.998	0.30235	997.998	0.28467	997.998	0.28758	736.204	0.15353	736.204	0.14342	736.204	0.14935
0.923	-1.03515	0.923	-0.85638	0.923	-0.7893							0.923	-0.36744	0.923	-1.03515		390	0.04	390	0.122	480	0.112	480	0.078		944.482	0.1464	998.48	0.34912	998.48	0.34093	998.48	0.33571	998.48	0.31794	998.48	0.30891	998.48	0.30695	998.48	0.28785	998.48	0.29139	736.686	0.15245	736.686	0.14351	736.686	0.14855
0.922	-1.06182	0.922	-0.87287	0.922	-0.80611							0.922	-0.37243	0.922	-1.06182		390.5	0.04	390.5	0.124	481	0.112	481	0.078		944.964	0.14458	998.962	0.35466	998.962	0.34588	998.962	0.34024	998.962	0.32278	998.962	0.31344	998.962	0.31181	998.962	0.29167	998.962	0.29496	737.169	0.15144	737.169	0.14403	737.169	0.14775
0.921	-1.09212	0.921	-0.89681	0.921	-0.82599							0.921	-0.37697	0.921	-1.09212		391	0.041	391	0.125	482	0.112	482	0.077		945.446	0.1427	999.444	0.36086	999.444	0.35114	999.444	0.34493	999.444	0.32759	999.444	0.3183	999.444	0.31696	999.444	0.29621	999.444	0.29841	737.651	0.1507	737.651	0.14511	737.651	0.14718
0.92	-1.11515	0.92	-0.92447	0.92	-0.84484							0.92	-0.3815	0.92	-1.11515		391.5	0.041	391.5	0.126	483	0.111	483	0.077		945.928	0.141	999.927	0.36762	999.927	0.35666	999.927	0.34996	999.927	0.33252	999.927	0.32347	999.927	0.32243	999.927	0.30145	999.927	0.30191	738.133	0.15037	738.133	0.14674	738.133	0.14698
0.919	-1.14364	0.919	-0.94309	0.919	-0.86369							0.919	-0.38466	0.919	-1.14364		392	0.041	392	0.127	484	0.111	484	0.077		946.411	0.13962	1000.41	0.37477	1000.41	0.36235	1000.41	0.35541	1000.41	0.3378	1000.41	0.3289	1000.41	0.32813	1000.41	0.30721	1000.41	0.30556	738.615	0.15035	738.615	0.14861	738.615	0.14702
0.918	-1.17273	0.918	-0.96809	0.918	-0.88459							0.918	-0.39358	0.918	-1.17273		392.5	0.041	392.5	0.127	485	0.111	485	0.077		946.893	0.1386	1000.89	0.38206	1000.89	0.36812	1000.89	0.36124	1000.89	0.34359	1000.89	0.3345	1000.89	0.33388	1000.89	0.31316	1000.89	0.30938	739.097	0.15039	739.097	0.15023	739.097	0.147
0.917	-1.20061	0.917	-1	0.917	-0.9065							0.917	-0.39842	0.917	-1.20061		393	0.041	393	0.128	486	0.111	486	0.077		947.375	0.13788	1001.37	0.38925	1001.37	0.37389	1001.37	0.3673	1001.37	0.3499	1001.37	0.34011	1001.37	0.33945	1001.37	0.31894	1001.37	0.31328	739.579	0.1502	739.579	0.15103	739.579	0.14656
0.916	-1.22909	0.916	-1.01596	0.916	-0.92637							0.916	-0.40204	0.916	-1.22909		393.5	0.041	393.5	0.129	487	0.111	487	0.076		947.857	0.13737	1001.86	0.39611	1001.86	0.37965	1001.86	0.37334	1001.86	0.35652	1001.86	0.34555	1001.86	0.34459	1001.86	0.32425	1001.86	0.31713	740.061	0.14957	740.061	0.15066	740.061	0.14549
0.915	-1.25939	0.915	-1.04574	0.915	-0.94777							0.915	-0.40815	0.915	-1.25939		394	0.041	394	0.129	488	0.111	488	0.076		948.339	0.13701	1002.34	0.40253	1002.34	0.38545	1002.34	0.37917	1002.34	0.36312	1002.34	0.35067	1002.34	0.34917	1002.34	0.32894	1002.34	0.32081	740.543	0.14857	740.543	0.1491	740.543	0.14389
0.914	-1.29273	0.914	-1.07713	0.914	-0.97019							0.914	-0.41345	0.914	-1.29273		394.5	0.041	394.5	0.129	489	0.111	489	0.076		948.821	0.13683	1002.82	0.40851	1002.82	0.39138	1002.82	0.38468	1002.82	0.36938	1002.82	0.35535	1002.82	0.3532	1002.82	0.3331	1002.82	0.32432	741.026	0.14744	741.026	0.14675	741.026	0.1421
0.913	-1.31939	0.913	-1.09521	0.913	-0.99363							0.913	-0.42018	0.913	-1.31939		395	0.041	395	0.13	490	0.112	490	0.076		949.303	0.13691	1003.3	0.41416	1003.3	0.39749	1003.3	0.38989	1003.3	0.37507	1003.3	0.35959	1003.3	0.35679	1003.3	0.337	1003.3	0.32771	741.508	0.14657	741.508	0.14422	741.508	0.14063
0.912	-1.35273	0.912	-1.12819	0.912	-1.01605							0.912	-0.42599	0.912	-1.35273		395.5	0.041	395.5	0.13	491	0.112	491	0.076		949.785	0.13738	1003.78	0.41961	1003.78	0.40378	1003.78	0.39493	1003.78	0.38017	1003.78	0.36346	1003.78	0.36014	1003.78	0.34096	1003.78	0.33119	741.99	0.14623	741.99	0.14212	741.99	0.13986
0.911	-1.3897	0.911	-1.16223	0.911	-1.04102							0.911	-0.43414	0.911	-1.3897		396	0.041	396	0.13	492	0.112	492	0.076		950.268	0.13828	1004.27	0.42501	1004.27	0.41013	1004.27	0.3999	1004.27	0.38482	1004.27	0.36711	1004.27	0.36338	1004.27	0.34526	1004.27	0.33495	742.472	0.14648	742.472	0.1408	742.472	0.13994
0.91	-1.41273	0.91	-1.18138	0.91	-1.06446							0.91	-0.44102	0.91	-1.41273		396.5	0.041	396.5	0.13	493	0.113	493	0.076		950.75	0.13954	1004.75	0.43043	1004.75	0.41634	1004.75	0.40493	1004.75	0.38926	1004.75	0.37077	1004.75	0.36661	1004.75	0.35001	1004.75	0.33918	742.954	0.1471	742.954	0.14026	742.954	0.1407
0.909	-1.44727	0.909	-1.21383	0.909	-1.08841							0.909	-0.44586	0.909	-1.44727		397	0.041	397	0.13	494	0.113	494	0.076		951.232	0.14096	1005.23	0.43589	1005.23	0.42219	1005.23	0.41003	1005.23	0.39373	1005.23	0.37465	1005.23	0.36984	1005.23	0.3551	1005.23	0.34394	743.436	0.14777	743.436	0.14022	743.436	0.14177
0.908	-1.4897	0.908	-1.24734	0.908	-1.11389							0.908	-0.45417	0.908	-1.4897		397.5	0.041	397.5	0.13	495	0.114	495	0.076		951.714	0.14231	1005.71	0.44139	1005.71	0.42757	1005.71	0.4152	1005.71	0.39836	1005.71	0.37897	1005.71	0.37305	1005.71	0.36029	1005.71	0.34918	743.918	0.14821	743.918	0.14032	743.918	0.14279
0.907	-1.51152	0.907	-1.27074	0.907	-1.1414							0.907	-0.46043	0.907	-1.51152		398	0.041	398	0.13	496	0.114	496	0.076		952.196	0.14336	1006.19	0.44695	1006.19	0.43248	1006.19	0.42045	1006.19	0.40321	1006.19	0.38389	1006.19	0.37631	1006.19	0.36531	1006.19	0.35478	744.4	0.14834	744.4	0.14032	744.4	0.14357
0.906	-1.55091	0.906	-1.30691	0.906	-1.16637							0.906	-0.4667	0.906	-1.55091		398.5	0.041	398.5	0.129	497	0.115	497	0.076		952.678	0.144	1006.68	0.45261	1006.68	0.43706	1006.68	0.42582	1006.68	0.40821	1006.68	0.3895	1006.68	0.37972	1006.68	0.36994	1006.68	0.36052	744.883	0.14833	744.883	0.14017	744.883	0.14415
0.905	-1.59212	0.905	-1.34149	0.905	-1.19287							0.905	-0.47613	0.905	-1.59212		399	0.041	399	0.129	498	0.115	498	0.076		953.16	0.14425	1007.16	0.45843	1007.16	0.44155	1007.16	0.4314	1007.16	0.41329	1007.16	0.39578	1007.16	0.38348	1007.16	0.37412	1007.16	0.36623	745.365	0.14847	745.365	0.14001	745.365	0.14467
0.904	-1.61273	0.904	-1.36862	0.904	-1.2214							0.904	-0.48158	0.904	-1.61273		399.5	0.041	399.5	0.129	499	0.116	499	0.076		953.643	0.14425	1007.64	0.46445	1007.64	0.44617	1007.64	0.43726	1007.64	0.41837	1007.64	0.40257	1007.64	0.38773	1007.64	0.37793	1007.64	0.37174	745.847	0.14901	745.847	0.13999	745.847	0.14524
0.903	-1.65636	0.903	-1.40532	0.903	-1.24892							0.903	-0.49034	0.903	-1.65636		400	0.041	400	0.129	500	0.117	500	0.076		954.125	0.14416	1008.12	0.47058	1008.12	0.45108	1008.12	0.44342	1008.12	0.42341	1008.12	0.40961	1008.12	0.39256	1008.12	0.38155	1008.12	0.37696	746.329	0.15003	746.329	0.14015	746.329	0.1458
0.902	-1.70485	0.902	-1.43989	0.902	-1.27694							0.902	-0.4985	0.902	-1.70485		400.5	0.041	400.5	0.129	501	0.117	501	0.076		954.607	0.1441	1008.61	0.47668	1008.61	0.45631	1008.61	0.44977	1008.61	0.42839	1008.61	0.41656	1008.61	0.39787	1008.61	0.38515	1008.61	0.38184	746.811	0.15134	746.811	0.14036	746.811	0.14609
0.901	-1.72667	0.901	-1.46968	0.901	-1.30599							0.901	-0.50619	0.901	-1.72667		401	0.041	401	0.129	502	0.118	502	0.076		955.089	0.14408	1009.09	0.48251	1009.09	0.46178	1009.09	0.4561	1009.09	0.43328	1009.09	0.4231	1009.09	0.40347	1009.09	0.38888	1009.09	0.38642	747.293	0.15262	747.293	0.14039	747.293	0.1458
0.9	-1.77515	0.9	-1.5117	0.9	-1.33554							0.9	-0.51414	0.9	-1.77515		401.5	0.041	401.5	0.129	503	0.119	503	0.076		955.571	0.144	1009.57	0.48789	1009.57	0.46741	1009.57	0.46213	1009.57	0.43805	1009.57	0.42897	1009.57	0.40915	1009.57	0.39279	1009.57	0.39073	747.775	0.15357	747.775	0.14006	747.775	0.14474
0.899	-1.82	0.899	-1.54681	0.899	-1.36611							0.899	-0.52229	0.899	-1.82		402	0.041	402	0.13	504	0.12	504	0.076		956.053	0.14368	1010.05	0.49275	1010.05	0.47315	1010.05	0.46764	1010.05	0.44265	1010.05	0.43409	1010.05	0.41475	1010.05	0.3969	1010.05	0.39486	748.257	0.15404	748.257	0.13939	748.257	0.14299
0.898	-1.84061	0.898	-1.58245	0.898	-1.39618							0.898	-0.53299	0.898	-1.84061		402.5	0.041	402.5	0.13	505	0.12	505	0.076		956.535	0.143	1010.53	0.4972	1010.53	0.479	1010.53	0.47247	1010.53	0.44705	1010.53	0.43851	1010.53	0.42022	1010.53	0.40121	1010.53	0.3989	748.74	0.15413	748.74	0.13864	748.74	0.14095
0.897	-1.88848	0.897	-1.61862	0.897	-1.42624							0.897	-0.54115	0.897	-1.88848		403	0.041	403	0.13	506	0.121	506	0.076		957.017	0.14186	1011.01	0.5015	1011.01	0.48503	1011.01	0.47665	1011.01	0.45124	1011.01	0.44242	1011.01	0.42563	1011.01	0.40572	1011.01	0.40291	749.222	0.1541	749.222	0.13818	749.222	0.13915
0.896	-1.93697	0.896	-1.65426	0.896	-1.45783							0.896	-0.55083	0.896	-1.93697		403.5	0.041	403.5	0.13	507	0.122	507	0.076		957.5	0.14033	1011.5	0.50601	1011.5	0.49129	1011.5	0.48029	1011.5	0.4552	1011.5	0.44606	1011.5	0.43111	1011.5	0.41041	1011.5	0.40689	749.704	0.15418	749.704	0.13834	749.704	0.13805
0.895	-1.95939	0.895	-1.69521	0.895	-1.4879							0.895	-0.56051	0.895	-1.95939		404	0.041	404	0.131	508	0.123	508	0.076		957.982	0.13854	1011.98	0.51101	1011.98	0.49775	1011.98	0.48359	1011.98	0.45898	1011.98	0.44967	1011.98	0.4367	1011.98	0.41528	1011.98	0.41079	750.186	0.15447	750.186	0.13922	750.186	0.13783
0.894	-2.01152	0.894	-1.73298	0.894	-1.52408							0.894	-0.57019	0.894	-2.01152		404.5	0.041	404.5	0.131	509	0.123	509	0.076		958.464	0.13673	1012.46	0.51665	1012.46	0.50428	1012.46	0.48678	1012.46	0.46261	1012.46	0.45345	1012.46	0.44232	1012.46	0.42027	1012.46	0.41451	750.668	0.15488	750.668	0.14061	750.668	0.13832
0.893	-2.05273	0.893	-1.76702	0.893	-1.55567							0.893	-0.57885	0.893	-2.05273		405	0.041	405	0.131	510	0.124	510	0.076		958.946	0.13513	1012.94	0.52289	1012.94	0.51067	1012.94	0.49004	1012.94	0.46616	1012.94	0.45751	1012.94	0.44776	1012.94	0.4253	1012.94	0.41793	751.15	0.15518	751.15	0.14211	751.15	0.13909
0.892	-2.08061	0.892	-1.81117	0.892	-1.59032							0.892	-0.59006	0.892	-2.08061		405.5	0.041	405.5	0.132	511	0.125	511	0.077		959.428	0.13398	1013.43	0.52951	1013.43	0.51672	1013.43	0.49357	1013.43	0.46976	1013.43	0.46194	1013.43	0.45279	1013.43	0.4303	1013.43	0.42103	751.632	0.15514	751.632	0.14328	751.632	0.13966
0.891	-2.13273	0.891	-1.84574	0.891	-1.62446							0.891	-0.60127	0.891	-2.13273		406	0.041	406	0.132	512	0.126	512	0.077		959.91	0.13345	1013.91	0.53627	1013.91	0.52232	1013.91	0.49753	1013.91	0.47357	1013.91	0.46677	1013.91	0.4572	1013.91	0.43519	1013.91	0.4239	752.114	0.15465	752.114	0.14383	752.114	0.13969
0.89	-2.17939	0.89	-1.88511	0.89	-1.65758							0.89	-0.61045	0.89	-2.17939		406.5	0.042	406.5	0.133	513	0.127	513	0.077		960.392	0.13367	1014.39	0.54295	1014.39	0.52749	1014.39	0.50209	1014.39	0.47779	1014.39	0.47201	1014.39	0.46098	1014.39	0.43995	1014.39	0.42677	752.597	0.1538	752.597	0.14373	752.597	0.13915
0.889	-2.20545	0.889	-1.93564	0.889	-1.69376							0.889	-0.62217	0.889	-2.20545		407	0.042	407	0.133	514	0.128	514	0.077		960.874	0.13465	1014.87	0.54942	1014.87	0.53239	1014.87	0.50737	1014.87	0.48262	1014.87	0.47761	1014.87	0.46426	1014.87	0.4446	1014.87	0.42992	753.079	0.15279	753.079	0.14318	753.079	0.13824
0.888	-2.25758	0.888	-1.96489	0.888	-1.7279							0.888	-0.63439	0.888	-2.25758		407.5	0.042	407.5	0.134	515	0.129	515	0.077		961.356	0.1363	1015.35	0.55569	1015.35	0.53725	1015.35	0.51339	1015.35	0.48822	1015.35	0.48344	1015.35	0.46732	1015.35	0.44915	1015.35	0.43368	753.561	0.15186	753.561	0.1425	753.561	0.1373
0.887	-2.30242	0.887	-2.00904	0.887	-1.76255							0.887	-0.64408	0.887	-2.30242		408	0.042	408	0.134	516	0.129	516	0.077		961.839	0.13844	1015.84	0.56184	1015.84	0.54229	1015.84	0.52005	1015.84	0.49458	1015.84	0.48933	1015.84	0.47048	1015.84	0.45356	1015.84	0.43825	754.043	0.15114	754.043	0.14194	754.043	0.13659
0.886	-2.33394	0.886	-2.0633	0.886	-1.80025							0.886	-0.65783	0.886	-2.33394		408.5	0.042	408.5	0.135	517	0.131	517	0.077		962.321	0.1408	1016.32	0.56794	1016.32	0.54762	1016.32	0.52707	1016.32	0.50152	1016.32	0.49505	1016.32	0.47402	1016.32	0.45776	1016.32	0.44363	754.525	0.15066	754.525	0.14163	754.525	0.13626
0.885	-2.38606	0.885	-2.08936	0.885	-1.83745							0.885	-0.66955	0.885	-2.38606		409	0.042	409	0.136	518	0.132	518	0.077		962.803	0.14307	1016.8	0.57405	1016.8	0.55319	1016.8	0.53412	1016.8	0.50869	1016.8	0.50043	1016.8	0.4781	1016.8	0.46167	1016.8	0.44969	755.007	0.15034	755.007	0.14156	755.007	0.13632
0.884	-2.43455	0.884	-2.13511	0.884	-1.87363							0.884	-0.68127	0.884	-2.43455		409.5	0.042	409.5	0.136	519	0.132	519	0.078		963.285	0.14499	1017.28	0.58018	1017.28	0.55887	1017.28	0.54084	1017.28	0.51568	1017.28	0.50539	1017.28	0.48277	1017.28	0.46525	1017.28	0.45613	755.489	0.15012	755.489	0.14169	755.489	0.1367
0.883	-2.4697	0.883	-2.19043	0.883	-1.91134							0.883	-0.69554	0.883	-2.4697		410	0.043	410	0.136	520	0.133	520	0.078		963.767	0.14637	1017.76	0.58629	1017.76	0.56449	1017.76	0.54702	1017.76	0.52212	1017.76	0.51003	1017.76	0.48801	1017.76	0.46858	1017.76	0.46261	755.971	0.15002	755.971	0.14195	755.971	0.13739
0.882	-2.51636	0.882	-2.21649	0.882	-1.94701							0.882	-0.70879	0.882	-2.51636		410.5	0.043	410.5	0.137	521	0.134	521	0.078		964.249	0.14715	1018.25	0.59238	1018.25	0.56995	1018.25	0.55264	1018.25	0.52782	1018.25	0.51458	1018.25	0.49377	1018.25	0.4719	1018.25	0.46888	756.454	0.1501	756.454	0.14233	756.454	0.13841
0.881	-2.56303	0.881	-2.26596	0.881	-1.98624							0.881	-0.72255	0.881	-2.56303		411	0.043	411	0.137	522	0.135	522	0.078		964.731	0.14741	1018.73	0.59844	1018.73	0.57522	1018.73	0.55786	1018.73	0.53283	1018.73	0.51934	1018.73	0.49995	1018.73	0.47556	1018.73	0.47475	756.936	0.15038	756.936	0.14283	756.936	0.13978
0.88	-2.6097	0.88	-2.31809	0.88	-2.02395							0.88	-0.73529	0.88	-2.6097		411.5	0.043	411.5	0.138	523	0.136	523	0.078		965.213	0.14726	1019.21	0.60452	1019.21	0.58039	1019.21	0.56297	1019.21	0.5374	1019.21	0.52458	1019.21	0.50644	1019.21	0.4799	1019.21	0.48021	757.418	0.15077	757.418	0.14334	757.418	0.14143
0.879	-2.65212	0.879	-2.34734	0.879	-2.06318							0.879	-0.74955	0.879	-2.65212		412	0.043	412	0.138	524	0.137	524	0.078		965.696	0.14688	1019.69	0.61066	1019.69	0.58561	1019.69	0.56823	1019.69	0.54189	1019.69	0.53039	1019.69	0.51303	1019.69	0.48516	1019.69	0.48528	757.9	0.15103	757.9	0.14369	757.9	0.14317
0.878	-2.69697	0.878	-2.39628	0.878	-2.10242							0.878	-0.76535	0.878	-2.69697		412.5	0.043	412.5	0.138	525	0.138	525	0.078		966.178	0.14639	1020.18	0.61688	1020.18	0.59102	1020.18	0.57381	1020.18	0.54661	1020.18	0.5367	1020.18	0.51945	1020.18	0.49134	1020.18	0.49007	758.382	0.15082	758.382	0.14363	758.382	0.14471
0.877	-2.74727	0.877	-2.45053	0.877	-2.13962							0.877	-0.77962	0.877	-2.74727		413	0.043	413	0.138	526	0.139	526	0.079		966.66	0.14592	1020.66	0.62317	1020.66	0.59672	1020.66	0.57969	1020.66	0.55172	1020.66	0.54326	1020.66	0.52541	1020.66	0.4982	1020.66	0.49463	758.864	0.14986	758.864	0.14301	758.864	0.14579
0.876	-2.78848	0.876	-2.4766	0.876	-2.18038							0.876	-0.79389	0.876	-2.78848		413.5	0.043	413.5	0.138	527	0.14	527	0.079		967.142	0.14555	1021.14	0.62953	1021.14	0.60274	1021.14	0.58571	1021.14	0.55714	1021.14	0.54975	1021.14	0.53069	1021.14	0.50529	1021.14	0.49904	759.346	0.1481	759.346	0.14186	759.346	0.14634
0.875	-2.83455	0.875	-2.53191	0.875	-2.21962							0.875	-0.80968	0.875	-2.83455		414	0.043	414	0.138	528	0.141	528	0.079		967.624	0.14541	1021.62	0.63593	1021.62	0.60904	1021.62	0.59167	1021.62	0.56264	1021.62	0.55589	1021.62	0.53525	1021.62	0.51212	1021.62	0.50336	759.828	0.14578	759.828	0.1405	759.828	0.1465
0.874	-2.89273	0.874	-2.58617	0.874	-2.25732							0.874	-0.82446	0.874	-2.89273		414.5	0.043	414.5	0.138	529	0.142	529	0.079		968.106	0.14563	1022.1	0.64237	1022.1	0.61555	1022.1	0.59744	1022.1	0.56792	1022.1	0.56152	1022.1	0.53922	1022.1	0.51827	1022.1	0.50767	760.311	0.14337	760.311	0.13939	760.311	0.14662
0.873	-2.91697	0.873	-2.61543	0.873	-2.29809							0.873	-0.84382	0.873	-2.91697		415	0.043	415	0.138	530	0.143	530	0.079		968.588	0.14634	1022.59	0.64884	1022.59	0.62217	1022.59	0.60299	1022.59	0.57276	1022.59	0.56664	1022.59	0.54292	1022.59	0.52354	1022.59	0.51203	760.793	0.14143	760.793	0.13903	760.793	0.14704
0.872	-2.97455	0.872	-2.66755	0.872	-2.33732							0.872	-0.86013	0.872	-2.97455		415.5	0.043	415.5	0.138	531	0.144	531	0.079		969.071	0.14761	1023.07	0.65533	1023.07	0.62882	1023.07	0.60845	1023.07	0.57711	1023.07	0.57133	1023.07	0.54672	1023.07	0.52797	1023.07	0.51652	761.275	0.14037	761.275	0.13968	761.275	0.14793
0.871	-3.03212	0.871	-2.725	0.871	-2.37758							0.871	-0.87643	0.871	-3.03212		416	0.043	416	0.138	532	0.145	532	0.08		969.553	0.14939	1023.55	0.66177	1023.55	0.63538	1023.55	0.614	1023.55	0.58113	1023.55	0.57573	1023.55	0.55092	1023.55	0.5318	1023.55	0.52112	761.757	0.14028	761.757	0.14126	761.757	0.14914
0.87	-3.05455	0.87	-2.75106	0.87	-2.41987							0.87	-0.8958	0.87	-3.05455		416.5	0.043	416.5	0.138	533	0.146	533	0.08		970.035	0.15152	1024.03	0.66804	1024.03	0.64178	1024.03	0.61979	1024.03	0.58511	1024.03	0.57997	1024.03	0.55562	1024.03	0.53539	1024.03	0.52575	762.239	0.14102	762.239	0.14339	762.239	0.15028
0.869	-3.1103	0.869	-2.80691	0.869	-2.46217							0.869	-0.91159	0.869	-3.1103		417	0.043	417	0.137	534	0.147	534	0.08		970.517	0.15371	1024.52	0.67398	1024.52	0.64791	1024.52	0.62588	1024.52	0.58941	1024.52	0.58408	1024.52	0.5607	1024.52	0.53907	1024.52	0.53024	762.721	0.14229	762.721	0.14551	762.721	0.15088
0.868	-3.17212	0.868	-2.85745	0.868	-2.50293							0.868	-0.93045	0.868	-3.17212		417.5	0.042	417.5	0.137	535	0.148	535	0.08		970.999	0.15565	1025	0.67949	1025	0.65372	1025	0.63219	1025	0.59428	1025	0.58809	1025	0.5659	1025	0.54309	1025	0.53442	763.203	0.14381	763.203	0.14716	763.203	0.15063
0.867	-3.19212	0.867	-2.89362	0.867	-2.54217							0.867	-0.94981	0.867	-3.19212		418	0.042	418	0.136	536	0.149	536	0.08		971.481	0.15709	1025.48	0.6845	1025.48	0.65918	1025.48	0.63857	1025.48	0.59983	1025.48	0.592	1025.48	0.57095	1025.48	0.54755	1025.48	0.53815	763.685	0.1455	763.685	0.14809	763.685	0.14957
0.866	-3.24848	0.866	-2.95053	0.866	-2.58293							0.866	-0.96764	0.866	-3.24848		418.5	0.042	418.5	0.136	537	0.15	537	0.081		971.963	0.15795	1025.96	0.68907	1025.96	0.66431	1025.96	0.64482	1025.96	0.60597	1025.96	0.59585	1025.96	0.57566	1025.96	0.5524	1025.96	0.54141	764.168	0.14744	764.168	0.14839	764.168	0.14805
0.865	-3.31152	0.865	-2.99787	0.865	-2.62522							0.865	-0.98701	0.865	-3.31152		419	0.042	419	0.135	538	0.151	538	0.081		972.445	0.15832	1026.44	0.69332	1026.44	0.66916	1026.44	0.65077	1026.44	0.61243	1026.44	0.59969	1026.44	0.58004	1026.44	0.55752	1026.44	0.54433	764.65	0.14974	764.65	0.1483	764.65	0.14659
0.864	-3.32848	0.864	-3.03404	0.864	-2.66599							0.864	-1.0079	0.864	-3.32848		419.5	0.042	419.5	0.134	539	0.152	539	0.081		972.928	0.15846	1026.93	0.69741	1026.93	0.67383	1026.93	0.65633	1026.93	0.6189	1026.93	0.60357	1026.93	0.58421	1026.93	0.56271	1026.93	0.54712	765.132	0.15239	765.132	0.14811	765.132	0.14564
0.863	-3.38788	0.863	-3.09096	0.863	-2.70828							0.863	-1.02879	0.863	-3.38788		420	0.041	420	0.133	540	0.153	540	0.081		973.41	0.1587	1027.41	0.70149	1027.41	0.6784	1027.41	0.66146	1027.41	0.62508	1027.41	0.60755	1027.41	0.58839	1027.41	0.56776	1027.41	0.55005	765.614	0.15511	765.614	0.14796	765.614	0.14532
0.862	-3.44727	0.862	-3.13191	0.862	-2.74904							0.862	-1.0507	0.862	-3.44727		420.5	0.041	420.5	0.132	541	0.154	541	0.081		973.892	0.15934	1027.89	0.70562	1027.89	0.68297	1027.89	0.66619	1027.89	0.63075	1027.89	0.61159	1027.89	0.59273	1027.89	0.5725	1027.89	0.55331	766.096	0.15741	766.096	0.14782	766.096	0.14543
0.861	-3.46788	0.861	-3.17287	0.861	-2.78828							0.861	-1.07108	0.861	-3.46788		421	0.04	421	0.131	542	0.155	542	0.082		974.374	0.16059	1028.37	0.70982	1028.37	0.68758	1028.37	0.67058	1028.37	0.63583	1028.37	0.61566	1028.37	0.59724	1028.37	0.57682	1028.37	0.557	766.578	0.15874	766.578	0.14761	766.578	0.14553
0.86	-3.52364	0.86	-3.2266	0.86	-2.8321							0.86	-1.09299	0.86	-3.52364		421.5	0.04	421.5	0.129	543	0.156	543	0.082		974.856	0.1625	1028.85	0.71407	1028.85	0.69226	1028.85	0.67469	1028.85	0.64039	1028.85	0.61968	1028.85	0.60184	1028.85	0.58067	1028.85	0.5611	767.06	0.15878	767.06	0.14726	767.06	0.14518
0.859	-3.58182	0.859	-3.27074	0.859	-2.87287							0.859	-1.11389	0.859	-3.58182		422	0.039	422	0.128	544	0.157	544	0.082		975.338	0.16504	1029.34	0.71834	1029.34	0.69701	1029.34	0.67861	1029.34	0.64454	1029.34	0.62363	1029.34	0.60635	1029.34	0.5841	1029.34	0.5655	767.542	0.15754	767.542	0.14689	767.542	0.14413
0.858	-3.6	0.858	-3.32181	0.858	-2.91159							0.858	-1.13682	0.858	-3.6		422.5	0.039	422.5	0.126	545	0.159	545	0.082		975.82	0.16807	1029.82	0.72267	1029.82	0.70179	1029.82	0.68241	1029.82	0.64844	1029.82	0.62749	1029.82	0.61061	1029.82	0.58722	1029.82	0.57008	768.024	0.15544	768.024	0.14674	768.024	0.14243
0.857	-3.65818	0.857	-3.36596	0.857	-2.95083							0.857	-1.16076	0.857	-3.65818		423	0.038	423	0.124	546	0.16	546	0.083		976.302	0.17142	1030.3	0.72712	1030.3	0.70651	1030.3	0.68619	1030.3	0.65222	1030.3	0.63132	1030.3	0.61458	1030.3	0.59016	1030.3	0.57471	768.507	0.15312	768.507	0.14705	768.507	0.14036
0.856	-3.71576	0.856	-3.41011	0.856	-2.99159							0.856	-1.18217	0.856	-3.71576		423.5	0.038	423.5	0.122	547	0.161	547	0.083		976.784	0.17494	1030.78	0.73176	1030.78	0.71108	1030.78	0.68999	1030.78	0.65595	1030.78	0.63512	1030.78	0.61829	1030.78	0.59308	1030.78	0.57933	768.989	0.15115	768.989	0.1479	768.989	0.13823
0.855	-3.73273	0.855	-3.46383	0.855	-3.03083							0.855	-1.20611	0.855	-3.73273		424	0.037	424	0.12	548	0.162	548	0.083		977.267	0.17851	1031.27	0.73663	1031.27	0.71538	1031.27	0.69382	1031.27	0.65961	1031.27	0.63888	1031.27	0.62187	1031.27	0.59607	1031.27	0.5839	769.471	0.14988	769.471	0.14912	769.471	0.13624
0.854	-3.79394	0.854	-3.50319	0.854	-3.07159							0.854	-1.2321	0.854	-3.79394		424.5	0.036	424.5	0.118	549	0.163	549	0.083		977.749	0.18202	1031.75	0.74168	1031.75	0.71933	1031.75	0.69766	1031.75	0.66314	1031.75	0.64253	1031.75	0.62543	1031.75	0.59919	1031.75	0.58834	769.953	0.14928	769.953	0.15031	769.953	0.13441
0.853	-3.84424	0.853	-3.54734	0.853	-3.11236							0.853	-1.25656	0.853	-3.84424		425	0.035	425	0.115	550	0.164	550	0.083		978.231	0.1854	1032.23	0.74681	1032.23	0.72292	1032.23	0.70143	1032.23	0.66648	1032.23	0.64599	1032.23	0.62902	1032.23	0.60245	1032.23	0.59254	770.435	0.14904	770.435	0.15103	770.435	0.13263
0.852	-3.86848	0.852	-3.60426	0.852	-3.15159							0.852	-1.28255	0.852	-3.86848		425.5	0.035	425.5	0.113	551	0.166	551	0.084		978.713	0.18859	1032.71	0.75188	1032.71	0.72621	1032.71	0.70507	1032.71	0.66955	1032.71	0.64918	1032.71	0.63259	1032.71	0.60583	1032.71	0.59637	770.917	0.14877	770.917	0.15101	770.917	0.13086
0.851	-3.91879	0.851	-3.63191	0.851	-3.19338							0.851	-1.30701	0.851	-3.91879		426	0.034	426	0.11	552	0.167	552	0.084		979.195	0.19156	1033.19	0.75675	1033.19	0.72931	1033.19	0.70856	1033.19	0.67234	1033.19	0.65211	1033.19	0.63602	1033.19	0.60931	1033.19	0.59966	771.399	0.14824	771.399	0.15031	771.399	0.12922
0.85	-3.96545	0.85	-3.68138	0.85	-3.23414							0.85	-1.33401	0.85	-3.96545		426.5	0.033	426.5	0.108	553	0.168	553	0.084		979.677	0.19432	1033.67	0.7613	1033.67	0.73236	1033.67	0.71193	1033.67	0.67486	1033.67	0.65483	1033.67	0.63913	1033.67	0.61288	1033.67	0.60232	771.881	0.14742	771.881	0.1493	771.881	0.12804
0.849	-3.99697	0.849	-3.73989	0.849	-3.27185							0.849	-1.36	0.849	-3.99697		427	0.032	427	0.105	554	0.169	554	0.084		980.159	0.1969	1034.16	0.76545	1034.16	0.73546	1034.16	0.71524	1034.16	0.67716	1034.16	0.65746	1034.16	0.64179	1034.16	0.61647	1034.16	0.6043	772.364	0.14654	772.364	0.14849	772.364	0.12775
0.848	-4.05091	0.848	-3.76117	0.848	-3.31261							0.848	-1.38752	0.848	-4.05091		427.5	0.031	427.5	0.103	555	0.17	555	0.085		980.641	0.19936	1034.64	0.76915	1034.64	0.73859	1034.64	0.71853	1034.64	0.67928	1034.64	0.6601	1034.64	0.64395	1034.64	0.61998	1034.64	0.6057	772.846	0.14589	772.846	0.14829	772.846	0.12865
0.847	-4.08788	0.847	-3.80851	0.847	-3.35185							0.847	-1.41299	0.847	-4.08788		428	0.03	428	0.1	556	0.172	556	0.085		981.124	0.20174	1035.12	0.7723	1035.12	0.74161	1035.12	0.7218	1035.12	0.68126	1035.12	0.66278	1035.12	0.64558	1035.12	0.62325	1035.12	0.60667	773.328	0.14566	773.328	0.14883	773.328	0.13074
0.846	-4.12364	0.846	-3.86755	0.846	-3.38955							0.846	-1.44153	0.846	-4.12364		428.5	0.029	428.5	0.097	557	0.173	557	0.085		981.606	0.20409	1035.6	0.77481	1035.6	0.74432	1035.6	0.72494	1035.6	0.68312	1035.6	0.66544	1035.6	0.64678	1035.6	0.62606	1035.6	0.60744	773.81	0.14588	773.81	0.14988	773.81	0.13369
0.845	-4.16848	0.845	-3.89521	0.845	-3.42675							0.845	-1.47006	0.845	-4.16848		429	0.028	429	0.094	558	0.174	558	0.085		982.088	0.20644	1036.09	0.77662	1036.09	0.74653	1036.09	0.7278	1036.09	0.68486	1036.09	0.66797	1036.09	0.64765	1036.09	0.6282	1036.09	0.60823	774.292	0.14642	774.292	0.15106	774.292	0.1369
0.844	-4.21091	0.844	-3.94415	0.844	-3.46599							0.844	-1.4986	0.844	-4.21091		429.5	0.028	429.5	0.092	559	0.175	559	0.086		982.57	0.20885	1036.57	0.77771	1036.57	0.74817	1036.57	0.73021	1036.57	0.6865	1036.57	0.67025	1036.57	0.64837	1036.57	0.62959	1036.57	0.6092	774.774	0.1471	774.774	0.15197	774.774	0.13978
0.843	-4.2503	0.843	-4.00319	0.843	-3.50369							0.843	-1.52764	0.843	-4.2503		430	0.027	430	0.089	560	0.177	560	0.086		983.052	0.21137	1037.05	0.7782	1037.05	0.74929	1037.05	0.73206	1037.05	0.68806	1037.05	0.67225	1037.05	0.64911	1037.05	0.63029	1037.05	0.61047	775.256	0.1478	775.256	0.15247	775.256	0.14192
0.842	-4.28909	0.842	-4.02287	0.842	-3.5414							0.842	-1.5572	0.842	-4.28909		430.5	0.026	430.5	0.086	561	0.178	561	0.086		983.534	0.21414	1037.53	0.77829	1037.53	0.75014	1037.53	0.73335	1037.53	0.68959	1037.53	0.67401	1037.53	0.65005	1037.53	0.63052	1037.53	0.61208	775.739	0.1485	775.739	0.15266	775.739	0.14322
0.841	-4.32667	0.841	-4.0734	0.841	-3.5786							0.841	-1.58879	0.841	-4.32667		431	0.025	431	0.083	562	0.179	562	0.086		984.016	0.21726	1038.01	0.77829	1038.01	0.751	1038.01	0.73419	1038.01	0.69115	1038.01	0.67567	1038.01	0.65132	1038.01	0.63062	1038.01	0.61395	776.221	0.14928	776.221	0.15285	776.221	0.14385
0.84	-4.38061	0.84	-4.12926	0.84	-3.61478							0.84	-1.61987	0.84	-4.38061		431.5	0.024	431.5	0.081	563	0.181	563	0.087		984.499	0.22086	1038.5	0.77849	1038.5	0.75218	1038.5	0.73477	1038.5	0.69275	1038.5	0.67736	1038.5	0.65296	1038.5	0.63089	1038.5	0.61597	776.703	0.15023	776.703	0.15326	776.703	0.14413
0.839	-4.40121	0.839	-4.14202	0.839	-3.64943							0.839	-1.64637	0.839	-4.40121		432	0.023	432	0.078	564	0.182	564	0.087		984.981	0.22501	1038.98	0.77909	1038.98	0.75384	1038.98	0.73528	1038.98	0.69438	1038.98	0.67916	1038.98	0.6549	1038.98	0.63153	1038.98	0.61794	777.185	0.15132	777.185	0.15393	777.185	0.14434
0.838	-4.43636	0.838	-4.19628	0.838	-3.68357							0.838	-1.67949	0.838	-4.43636		432.5	0.022	432.5	0.075	565	0.184	565	0.087		985.463	0.22974	1039.46	0.78017	1039.46	0.75599	1039.46	0.73589	1039.46	0.69601	1039.46	0.68106	1039.46	0.65695	1039.46	0.63254	1039.46	0.61968	777.667	0.15245	777.667	0.15462	777.667	0.14465
0.837	-4.48667	0.837	-4.24681	0.837	-3.71975							0.837	-1.71057	0.837	-4.48667		433	0.022	433	0.073	566	0.185	566	0.087		985.945	0.23499	1039.94	0.78167	1039.94	0.75852	1039.94	0.73666	1039.94	0.69753	1039.94	0.68292	1039.94	0.65883	1039.94	0.63375	1039.94	0.62099	778.149	0.15344	778.149	0.15493	778.149	0.14509
0.836	-4.50364	0.836	-4.2633	0.836	-3.75287							0.836	-1.74064	0.836	-4.50364		433.5	0.021	433.5	0.071	567	0.186	567	0.088		986.427	0.24072	1040.42	0.78343	1040.42	0.76119	1040.42	0.73759	1040.42	0.69884	1040.42	0.68459	1040.42	0.66029	1040.42	0.63485	1040.42	0.62175	778.631	0.15417	778.631	0.15451	778.631	0.14566
0.835	-4.55394	0.835	-4.30213	0.835	-3.78854							0.835	-1.77631	0.835	-4.55394		434	0.02	434	0.068	568	0.187	568	0.088		986.909	0.24681	1040.91	0.78526	1040.91	0.76377	1040.91	0.73864	1040.91	0.69988	1040.91	0.68592	1040.91	0.66116	1040.91	0.63561	1040.91	0.62194	779.113	0.15459	779.113	0.15322	779.113	0.14635
0.834	-4.59818	0.834	-4.36277	0.834	-3.82166							0.834	-1.8079	0.834	-4.59818		434.5	0.019	434.5	0.066	569	0.189	569	0.088		987.391	0.25319	1041.39	0.78697	1041.39	0.76607	1041.39	0.73977	1041.39	0.70058	1041.39	0.68682	1041.39	0.66143	1041.39	0.63586	1041.39	0.62162	779.596	0.15479	779.596	0.15122	779.596	0.14723
0.833	-4.60606	0.833	-4.37234	0.833	-3.84815							0.833	-1.84051	0.833	-4.60606		435	0.019	435	0.064	570	0.19	570	0.088		987.873	0.25976	1041.87	0.7884	1041.87	0.76794	1041.87	0.74095	1041.87	0.70094	1041.87	0.68729	1041.87	0.66121	1041.87	0.63564	1041.87	0.62092	780.078	0.15487	780.078	0.14891	780.078	0.14831
0.832	-4.64848	0.832	-4.4234	0.832	-3.88433							0.832	-1.87669	0.832	-4.64848		435.5	0.018	435.5	0.062	571	0.191	571	0.089		988.356	0.2664	1042.35	0.78942	1042.35	0.76929	1042.35	0.74211	1042.35	0.70098	1042.35	0.68736	1042.35	0.66074	1042.35	0.63511	1042.35	0.62	780.56	0.15482	780.56	0.14673	780.56	0.1495
0.831	-4.71394	0.831	-4.47234	0.831	-3.91694							0.831	-1.90981	0.831	-4.71394		436	0.017	436	0.059	572	0.192	572	0.089		988.838	0.27296	1042.84	0.78992	1042.84	0.77005	1042.84	0.74316	1042.84	0.70078	1042.84	0.68707	1042.84	0.66026	1042.84	0.63447	1042.84	0.61898	781.042	0.15454	781.042	0.14497	781.042	0.15051
0.83	-4.70485	0.83	-4.47872	0.83	-3.95159							0.83	-1.94395	0.83	-4.70485		436.5	0.017	436.5	0.057	573	0.193	573	0.089		989.32	0.27924	1043.32	0.78981	1043.32	0.77017	1043.32	0.74397	1043.32	0.70042	1043.32	0.68646	1043.32	0.65993	1043.32	0.63387	1043.32	0.61796	781.524	0.1538	781.524	0.14373	781.524	0.15097
0.829	-4.75515	0.829	-4.53457	0.829	-3.9842							0.829	-1.97707	0.829	-4.75515		437	0.016	437	0.055	574	0.195	574	0.089		989.802	0.28507	1043.8	0.78906	1043.8	0.76965	1043.8	0.74435	1043.8	0.7	1043.8	0.68552	1043.8	0.65983	1043.8	0.63338	1043.8	0.61694	782.006	0.15243	782.006	0.14295	782.006	0.15054
0.828	-4.80909	0.828	-4.56862	0.828	-4.01732							0.828	-2.01121	0.828	-4.80909		437.5	0.015	437.5	0.054	575	0.196	575	0.089		990.284	0.29033	1044.28	0.78777	1044.28	0.76852	1044.28	0.74413	1044.28	0.69963	1044.28	0.68426	1044.28	0.65993	1044.28	0.63293	1044.28	0.61592	782.488	0.15042	782.488	0.14251	782.488	0.1491
0.827	-4.79212	0.827	-4.58351	0.827	-4.05146							0.827	-2.04739	0.827	-4.79212		438	0.015	438	0.052	576	0.197	576	0.09		990.766	0.29499	1044.76	0.78616	1044.76	0.76692	1044.76	0.74323	1044.76	0.69937	1044.76	0.68272	1044.76	0.66014	1044.76	0.63239	1044.76	0.61489	782.97	0.14798	782.97	0.14239	782.97	0.1469
0.826	-4.85576	0.826	-4.63245	0.826	-4.08153							0.826	-2.08357	0.826	-4.85576		438.5	0.014	438.5	0.05	577	0.198	577	0.09		991.248	0.29916	1045.25	0.78455	1045.25	0.76503	1045.25	0.74167	1045.25	0.69926	1045.25	0.68098	1045.25	0.66038	1045.25	0.63166	1045.25	0.61388	783.452	0.14555	783.452	0.14266	783.452	0.14447
0.825	-4.90182	0.825	-4.6734	0.825	-4.11261							0.825	-2.12076	0.825	-4.90182		439	0.014	439	0.048	578	0.199	578	0.09		991.73	0.30305	1045.73	0.78329	1045.73	0.76301	1045.73	0.73959	1045.73	0.69921	1045.73	0.67915	1045.73	0.66058	1045.73	0.63066	1045.73	0.61294	783.935	0.14361	783.935	0.14343	783.935	0.14249
0.824	-4.89636	0.824	-4.69309	0.824	-4.13758							0.824	-2.15694	0.824	-4.89636		439.5	0.013	439.5	0.047	579	0.201	579	0.09		992.212	0.30693	1046.21	0.78263	1046.21	0.76099	1046.21	0.7372	1046.21	0.69906	1046.21	0.6773	1046.21	0.66069	1046.21	0.62943	1046.21	0.61211	784.417	0.14251	784.417	0.14469	784.417	0.14147
0.823	-4.93939	0.823	-4.73191	0.823	-4.16459							0.823	-2.19159	0.823	-4.93939		440	0.013	440	0.045	580	0.202	580	0.09		992.695	0.31104	1046.69	0.78263	1046.69	0.75898	1046.69	0.73471	1046.69	0.69859	1046.69	0.67544	1046.69	0.66065	1046.69	0.62803	1046.69	0.61142	784.899	0.14237	784.899	0.14626	784.899	0.1416
0.822	-4.98606	0.822	-4.77606	0.822	-4.19567							0.822	-2.2293	0.822	-4.98606		440.5	0.012	440.5	0.044	581	0.203	581	0.091		993.177	0.31559	1047.17	0.78312	1047.17	0.7569	1047.17	0.73224	1047.17	0.69761	1047.17	0.67351	1047.17	0.66036	1047.17	0.62652	1047.17	0.61082	785.381	0.14304	785.381	0.14775	785.381	0.14266
0.821	-4.97636	0.821	-4.79415	0.821	-4.22217							0.821	-2.26497	0.821	-4.97636		441	0.012	441	0.042	582	0.204	582	0.091		993.659	0.32064	1047.66	0.78378	1047.66	0.7546	1047.66	0.72984	1047.66	0.69599	1047.66	0.67144	1047.66	0.65972	1047.66	0.62498	1047.66	0.61023	785.863	0.14426	785.863	0.14876	785.863	0.14415
0.82	-5.01758	0.82	-4.82713	0.82	-4.2507							0.82	-2.30268	0.82	-5.01758		441.5	0.011	441.5	0.041	583	0.205	583	0.091		994.141	0.32619	1048.14	0.78421	1048.14	0.75201	1048.14	0.72749	1048.14	0.69378	1048.14	0.66921	1048.14	0.65862	1048.14	0.62342	1048.14	0.60956	786.345	0.14582	786.345	0.14904	786.345	0.14552
0.819	-5.06788	0.819	-4.86277	0.819	-4.28025							0.819	-2.34191	0.819	-5.06788		442	0.011	442	0.039	584	0.206	584	0.091		994.623	0.33213	1048.62	0.78413	1048.62	0.74913	1048.62	0.72514	1048.62	0.6912	1048.62	0.66685	1048.62	0.657	1048.62	0.62187	1048.62	0.60873	786.827	0.14761	786.827	0.14859	786.827	0.14637
0.818	-5.05273	0.818	-4.88404	0.818	-4.30522							0.818	-2.37605	0.818	-5.05273		442.5	0.01	442.5	0.038	585	0.208	585	0.091		995.105	0.33831	1049.1	0.7834	1049.1	0.74608	1049.1	0.7228	1049.1	0.68857	1049.1	0.66453	1049.1	0.65491	1049.1	0.62039	1049.1	0.60775	787.309	0.14967	787.309	0.14772	787.309	0.1466
0.817	-5.09758	0.817	-4.92021	0.817	-4.33223							0.817	-2.41529	0.817	-5.09758		443	0.01	443	0.037	586	0.209	586	0.091		995.587	0.34456	1049.59	0.78207	1049.59	0.74307	1049.59	0.72053	1049.59	0.68624	1049.59	0.66245	1049.59	0.6525	1049.59	0.61905	1049.59	0.6067	787.792	0.15204	787.792	0.14684	787.792	0.14637
0.816	-5.12	0.816	-4.94787	0.816	-4.35567							0.816	-2.45299	0.816	-5.12		443.5	0.01	443.5	0.036	587	0.21	587	0.092		996.069	0.35072	1050.07	0.78032	1050.07	0.74033	1050.07	0.71843	1050.07	0.68445	1050.07	0.66079	1050.07	0.64998	1050.07	0.61793	1050.07	0.60569	788.274	0.15466	788.274	0.1463	788.274	0.1459
0.815	-5.13091	0.815	-4.97713	0.815	-4.38217							0.815	-2.49376	0.815	-5.13091		444	0.009	444	0.035	588	0.211	588	0.092		996.552	0.35666	1050.55	0.77833	1050.55	0.73798	1050.55	0.71662	1050.55	0.68328	1050.55	0.65962	1050.55	0.64753	1050.55	0.6171	1050.55	0.60479	788.756	0.1572	788.756	0.14619	788.756	0.1454
0.814	-5.17576	0.814	-5.0016	0.814	-4.40713							0.814	-2.52994	0.814	-5.17576		444.5	0.009	444.5	0.033	589	0.212	589	0.092		997.034	0.36229	1051.03	0.77621	1051.03	0.73605	1051.03	0.71515	1051.03	0.68258	1051.03	0.6589	1051.03	0.64527	1051.03	0.61652	1051.03	0.60402	789.238	0.1592	789.238	0.1463	789.238	0.14491
0.813	-5.2	0.813	-5.02819	0.813	-4.43057							0.813	-2.56866	0.813	-5.2		445	0.009	445	0.032	590	0.213	590	0.092		997.516	0.36761	1051.51	0.77391	1051.51	0.73445	1051.51	0.71402	1051.51	0.68207	1051.51	0.65844	1051.51	0.6432	1051.51	0.6161	1051.51	0.60328	789.72	0.16018	789.72	0.14627	789.72	0.14439
0.812	-5.19636	0.812	-5.05745	0.812	-4.45401							0.812	-2.6079	0.812	-5.19636		445.5	0.008	445.5	0.031	591	0.214	591	0.092		997.998	0.37268	1052	0.77134	1052	0.73303	1052	0.71313	1052	0.68142	1052	0.65806	1052	0.64123	1052	0.61566	1052	0.6024	790.202	0.15984	790.202	0.14575	790.202	0.14377
0.811	-5.23515	0.811	-5.06862	0.811	-4.47592							0.811	-2.64561	0.811	-5.23515		446	0.008	446	0.031	592	0.215	592	0.092		998.48	0.37762	1052.48	0.76834	1052.48	0.73164	1052.48	0.71237	1052.48	0.68036	1052.48	0.65756	1052.48	0.63921	1052.48	0.61501	1052.48	0.60116	790.684	0.15826	790.684	0.14463	790.684	0.14311
0.81	-5.26303	0.81	-5.09362	0.81	-4.50089							0.81	-2.68331	0.81	-5.26303		446.5	0.008	446.5	0.03	593	0.217	593	0.093		998.962	0.3826	1052.96	0.76484	1052.96	0.73018	1052.96	0.71164	1052.96	0.67872	1052.96	0.65686	1052.96	0.63702	1052.96	0.61401	1052.96	0.59939	791.167	0.1558	791.167	0.14307	791.167	0.14258
0.809	-5.28	0.809	-5.12926	0.809	-4.52484							0.809	-2.72408	0.809	-5.28		447	0.008	447	0.029	594	0.217	594	0.093		999.444	0.38777	1053.44	0.76084	1053.44	0.72862	1053.44	0.71085	1053.44	0.67653	1053.44	0.65591	1053.44	0.63463	1053.44	0.61261	1053.44	0.597	791.649	0.15306	791.649	0.14146	791.649	0.1424
0.808	-5.28545	0.808	-5.14255	0.808	-4.54828							0.808	-2.76127	0.808	-5.28545		447.5	0.007	447.5	0.028	595	0.218	595	0.093		999.927	0.3932	1053.92	0.75647	1053.92	0.72694	1053.92	0.70997	1053.92	0.67387	1053.92	0.65467	1053.92	0.63208	1053.92	0.61084	1053.92	0.59398	792.131	0.15057	792.131	0.1402	792.131	0.1427
0.807	-5.3097	0.807	-5.16223	0.807	-4.56662							0.807	-2.79898	0.807	-5.3097		448	0.007	448	0.027	596	0.219	596	0.093		1000.41	0.39889	1054.41	0.75189	1054.41	0.72513	1054.41	0.70894	1054.41	0.67093	1054.41	0.65306	1054.41	0.62949	1054.41	0.60879	1054.41	0.59043	792.613	0.14867	792.613	0.13954	792.613	0.14343
0.806	-5.33394	0.806	-5.20798	0.806	-4.58701							0.806	-2.84127	0.806	-5.33394		448.5	0.007	448.5	0.027	597	0.221	597	0.093		1000.89	0.40475	1054.89	0.7473	1054.89	0.72314	1054.89	0.70771	1054.89	0.66786	1054.89	0.65093	1054.89	0.627	1054.89	0.60658	1054.89	0.58651	793.095	0.14744	793.095	0.13954	793.095	0.14434
0.805	-5.34364	0.805	-5.20957	0.805	-4.60739							0.805	-2.87898	0.805	-5.34364		449	0.007	449	0.026	598	0.222	598	0.094		1001.37	0.41066	1055.37	0.74289	1055.37	0.72092	1055.37	0.70619	1055.37	0.66478	1055.37	0.64813	1055.37	0.62472	1055.37	0.6043	1055.37	0.58241	793.577	0.14676	793.577	0.14008	793.577	0.14513
0.804	-5.3697	0.804	-5.23723	0.804	-4.62777							0.804	-2.91669	0.804	-5.3697		449.5	0.006	449.5	0.025	599	0.223	599	0.094		1001.86	0.4165	1055.85	0.73885	1055.85	0.71848	1055.85	0.70426	1055.85	0.66176	1055.85	0.64457	1055.85	0.62269	1055.85	0.60198	1055.85	0.5783	794.059	0.1465	794.059	0.141	794.059	0.14555
0.803	-5.40485	0.803	-5.2766	0.803	-4.64051							0.803	-2.95541	0.803	-5.40485		450	0.006	450	0.025	600	0.224	600	0.094		1002.34	0.42223	1056.34	0.73534	1056.34	0.71587	1056.34	0.70185	1056.34	0.65885	1056.34	0.64032	1056.34	0.62085	1056.34	0.59962	1056.34	0.57436	794.541	0.14659	794.541	0.14221	794.541	0.1456
0.802	-5.38788	0.802	-5.26809	0.802	-4.66089							0.802	-2.99771	0.802	-5.38788		450.5	0.006	450.5	0.024	--	--	--	--		1002.82	0.4279	1056.82	0.7325	1056.82	0.71323	1056.82	0.69893	1056.82	0.65608	1056.82	0.63564	1056.82	0.61913	1056.82	0.59723	1056.82	0.57072	795.024	0.14708	795.024	0.14372	795.024	0.14549
0.801	-5.41212	0.801	-5.30106	0.801	-4.68739							0.801	-3.03389	0.801	-5.41212		451	0.006	451	0.023	--	--	--	--		1003.3	0.43361	1057.3	0.73041	1057.3	0.71075	1057.3	0.69556	1057.3	0.65346	1057.3	0.63092	1057.3	0.61737	1057.3	0.59479	1057.3	0.56748	795.506	0.14807	795.506	0.14558	795.506	0.14551
0.8	-5.46424	0.8	-5.34574	0.8	-4.70471							0.8	-3.07159	0.8	-5.46424		451.5	0.006	451.5	0.023	--	--	--	--		1003.78	0.43944	1057.78	0.72901	1057.78	0.70857	1057.78	0.69185	1057.78	0.65097	1057.78	0.62656	1057.78	0.61545	1057.78	0.59233	1057.78	0.56473	795.988	0.14955	795.988	0.14774	795.988	0.1459
0.799	-5.43818	0.799	-5.31223	0.799	-4.71541							0.799	-3.11083	0.799	-5.43818		452	0.006	452	0.022	--	--	--	--		1004.27	0.44548	1058.26	0.72811	1058.26	0.70674	1058.26	0.68795	1058.26	0.64852	1058.26	0.62286	1058.26	0.61323	1058.26	0.58989	1058.26	0.56249	796.47	0.15133	796.47	0.14999	796.47	0.14667
0.798	-5.4703	0.798	-5.3617	0.798	-4.7358							0.798	-3.1465	0.798	-5.4703		452.5	0.005	452.5	0.022	--	--	--	--		1004.75	0.45173	1058.75	0.72734	1058.75	0.70516	1058.75	0.684	1058.75	0.64602	1058.75	0.61991	1058.75	0.61064	1058.75	0.58752	1058.75	0.56079	796.952	0.1531	796.952	0.15198	796.952	0.14759
0.797	-5.50909	0.797	-5.39362	0.797	-4.75312							0.797	-3.18115	0.797	-5.50909		453	0.005	453	0.021	--	--	--	--		1005.23	0.45815	1059.23	0.72628	1059.23	0.7036	1059.23	0.6801	1059.23	0.64335	1059.23	0.61761	1059.23	0.60767	1059.23	0.58521	1059.23	0.55957	797.434	0.1545	797.434	0.15339	797.434	0.14832
0.796	-5.47939	0.796	-5.38298	0.796	-4.77045							0.796	-3.22497	0.796	-5.47939		453.5	0.005	453.5	0.021	--	--	--	--		1005.71	0.46471	1059.71	0.72454	1059.71	0.70178	1059.71	0.67634	1059.71	0.64041	1059.71	0.61569	1059.71	0.60437	1059.71	0.58296	1059.71	0.55876	797.916	0.15532	797.916	0.15403	797.916	0.14854
0.795	-5.50364	0.795	-5.40957	0.795	-4.78777							0.795	-3.26115	0.795	-5.50364		454	0.005	454	0.021	--	--	--	--		1006.19	0.47135	1060.19	0.72189	1060.19	0.69944	1060.19	0.67275	1060.19	0.63718	1060.19	0.61384	1060.19	0.60088	1060.19	0.58068	1060.19	0.55824	798.398	0.15558	798.398	0.154	798.398	0.14814
0.794	-5.53879	0.794	-5.43617	0.794	-4.80153							0.794	-3.29529	0.794	-5.53879		454.5	0.005	454.5	0.02	--	--	--	--		1006.68	0.47804	1060.67	0.71834	1060.67	0.69639	1060.67	0.66937	1060.67	0.63372	1060.67	0.61184	1060.67	0.59736	1060.67	0.57827	1060.67	0.55783	798.88	0.15551	798.88	0.15361	798.88	0.14728
0.793	-5.50727	0.793	-5.41489	0.793	-4.81732							0.793	-3.33758	0.793	-5.50727		455	0.005	455	0.02	--	--	--	--		1007.16	0.48475	1061.16	0.71408	1061.16	0.69259	1061.16	0.66621	1061.16	0.63013	1061.16	0.60955	1061.16	0.59394	1061.16	0.57561	1061.16	0.55731	799.363	0.15545	799.363	0.15325	799.363	0.14621
0.792	-5.55212	0.792	-5.45213	0.792	-4.83465							0.792	-3.37529	0.792	-5.55212		455.5	0.005	455.5	0.019	--	--	--	--		1007.64	0.49139	1061.64	0.70943	1061.64	0.68811	1061.64	0.66326	1061.64	0.62654	1061.64	0.60693	1061.64	0.59071	1061.64	0.57259	1061.64	0.55639	799.845	0.1556	799.845	0.15317	799.845	0.1452
0.791	-5.58909	0.791	-5.4734	0.791	-4.84382							0.791	-3.4079	0.791	-5.58909		456	0.004	456	0.019	--	--	--	--		1008.12	0.49785	1062.12	0.70472	1062.12	0.68314	1062.12	0.66044	1062.12	0.62304	1062.12	0.60396	1062.12	0.58765	1062.12	0.56911	1062.12	0.55479	800.327	0.15595	800.327	0.15335	800.327	0.14434
0.79	-5.54848	0.79	-5.45213	0.79	-4.86115							0.79	-3.44255	0.79	-5.54848		456.5	0.004	456.5	0.019	--	--	--	--		1008.61	0.50397	1062.6	0.70015	1062.6	0.67787	1062.6	0.65762	1062.6	0.61968	1062.6	0.60064	1062.6	0.58463	1062.6	0.56515	1062.6	0.55228	800.809	0.1563	800.809	0.15352	800.809	0.14355
0.789	-5.58727	0.789	-5.49468	0.789	-4.87847							0.789	-3.48178	0.789	-5.58727		457	0.004	457	0.019	--	--	--	--		1009.09	0.50965	1063.09	0.6958	1063.09	0.67255	1063.09	0.65464	1063.09	0.61642	1063.09	0.59694	1063.09	0.58148	1063.09	0.56074	1063.09	0.54875	801.291	0.15637	801.291	0.15333	801.291	0.14265
0.788	-5.61879	0.788	-5.51596	0.788	-4.89732							0.788	-3.51643	0.788	-5.61879		457.5	0.004	457.5	0.018	--	--	--	--		1009.57	0.51488	1063.57	0.69162	1063.57	0.66737	1063.57	0.65135	1063.57	0.61319	1063.57	0.59285	1063.57	0.57804	1063.57	0.55601	1063.57	0.54424	801.773	0.156	801.773	0.15255	801.773	0.14157
0.787	-5.59273	0.787	-5.50532	0.787	-4.91618							0.787	-3.5521	0.787	-5.59273		458	0.004	458	0.018	--	--	--	--		1010.05	0.51979	1064.05	0.6875	1064.05	0.66249	1064.05	0.64762	1064.05	0.6099	1064.05	0.58845	1064.05	0.57422	1064.05	0.55114	1064.05	0.53903	802.255	0.15525	802.255	0.15126	802.255	0.14043
0.786	-5.62485	0.786	-5.53191	0.786	-4.92688							0.786	-3.58522	0.786	-5.62485		458.5	0.004	458.5	0.018	--	--	--	--		1010.53	0.52462	1064.53	0.68339	1064.53	0.65797	1064.53	0.64344	1064.53	0.60645	1064.53	0.58391	1064.53	0.57002	1064.53	0.54633	1064.53	0.53348	802.737	0.15439	802.737	0.1498	802.737	0.13956
0.785	-5.63939	0.785	-5.54787	0.785	-4.93962							0.785	-3.62242	0.785	-5.63939		459	0.004	459	0.018	--	--	--	--		1011.01	0.52964	1065.01	0.67925	1065.01	0.65375	1065.01	0.63887	1065.01	0.60273	1065.01	0.57949	1065.01	0.56557	1065.01	0.54175	1065.01	0.52803	803.22	0.15372	803.22	0.14867	803.22	0.13938
0.784	-5.61152	0.784	-5.53191	0.784	-4.95032							0.784	-3.65554	0.784	-5.61152		459.5	0.004	459.5	0.018	--	--	--	--		1011.5	0.53509	1065.49	0.67511	1065.49	0.64967	1065.49	0.63404	1065.49	0.59866	1065.49	0.57544	1065.49	0.56102	1065.49	0.53751	1065.49	0.52305	803.702	0.15341	803.702	0.14822	803.702	0.14018
0.783	-5.65455	0.783	-5.57447	0.783	-4.96917							0.783	-3.69172	0.783	-5.65455		460	0.004	460	0.017	--	--	--	--		1011.98	0.54102	1065.98	0.67096	1065.98	0.64546	1065.98	0.62908	1065.98	0.59417	1065.98	0.57187	1065.98	0.55654	1065.98	0.53364	1065.98	0.51872	804.184	0.15335	804.184	0.14854	804.184	0.14193
0.782	-5.65455	0.782	-5.57979	0.782	-4.98038							0.782	-3.72739	0.782	-5.65455		460.5	0.004	460.5	0.017	--	--	--	--		1012.46	0.54733	1066.46	0.66677	1066.46	0.64086	1066.46	0.62409	1066.46	0.5892	1066.46	0.56875	1066.46	0.55224	1066.46	0.53008	1066.46	0.51504	804.666	0.15319	804.666	0.14934	804.666	0.14428
0.781	-5.64121	0.781	-5.56915	0.781	-4.9865							0.781	-3.75592	0.781	-5.64121		461	0.004	461	0.017	--	--	--	--		1012.94	0.55377	1066.94	0.66242	1066.94	0.63568	1066.94	0.61911	1066.94	0.58379	1066.94	0.56584	1066.94	0.54818	1066.94	0.52673	1066.94	0.51183	805.148	0.15253	805.148	0.15016	805.148	0.14667
0.78	-5.68061	0.78	-5.60106	0.78	-5.00076							0.78	-3.78854	0.78	-5.68061		461.5	0.004	461.5	0.017	--	--	--	--		1013.43	0.56009	1067.42	0.6578	1067.42	0.62989	1067.42	0.61412	1067.42	0.57805	1067.42	0.56279	1067.42	0.54434	1067.42	0.52351	1067.42	0.50886	805.63	0.15117	805.63	0.1506	805.63	0.14856
0.779	-5.68242	0.779	-5.60638	0.779	-5.01452							0.779	-3.82318	0.779	-5.68242		462	0.004	462	0.017	--	--	--	--		1013.91	0.5661	1067.91	0.65283	1067.91	0.62365	1067.91	0.60911	1067.91	0.57217	1067.91	0.55925	1067.91	0.54071	1067.91	0.52035	1067.91	0.50587	806.112	0.14924	806.112	0.15049	806.112	0.14965
0.778	-5.68061	0.778	-5.60638	0.778	-5.01962							0.778	-3.85274	0.778	-5.68061		462.5	0.004	462.5	0.017	--	--	--	--		1014.39	0.57178	1068.39	0.64753	1068.39	0.61727	1068.39	0.60403	1068.39	0.56642	1068.39	0.55501	1068.39	0.53724	1068.39	0.51723	1068.39	0.50271	806.595	0.14721	806.595	0.14995	806.595	0.14994
0.777	-5.69879	0.777	-5.6383	0.777	-5.03185							0.777	-3.88586	0.777	-5.69879		463	0.004	463	0.017	--	--	--	--		1014.87	0.5773	1068.87	0.64201	1068.87	0.6111	1068.87	0.5989	1068.87	0.56101	1068.87	0.55001	1068.87	0.53385	1068.87	0.51413	1068.87	0.49936	807.077	0.14571	807.077	0.14932	807.077	0.14971
0.776	-5.70485	0.776	-5.6383	0.776	-5.04459							0.776	-3.91847	0.776	-5.70485		463.5	0.003	463.5	0.016	--	--	--	--		1015.35	0.58293	1069.35	0.63643	1069.35	0.60539	1069.35	0.59374	1069.35	0.55608	1069.35	0.54442	1069.35	0.53043	1069.35	0.511	1069.35	0.49584	807.559	0.14521	807.559	0.14889	807.559	0.1493
0.775	-5.71212	0.775	-5.64894	0.775	-5.0507							0.775	-3.94854	0.775	-5.71212		464	0.003	464	0.016	--	--	--	--		1015.84	0.58895	1069.84	0.63089	1069.84	0.60022	1069.84	0.58859	1069.84	0.55162	1069.84	0.53847	1069.84	0.52684	1069.84	0.5077	1069.84	0.49222	808.041	0.14582	808.041	0.14872	808.041	0.14895
0.774	-5.71394	0.774	-5.66489	0.774	-5.0665							0.774	-3.97809	0.774	-5.71394		464.5	0.003	464.5	0.016	--	--	--	--		1016.32	0.59558	1070.32	0.62543	1070.32	0.59544	1070.32	0.58345	1070.32	0.54751	1070.32	0.53244	1070.32	0.52288	1070.32	0.50405	1070.32	0.48851	808.523	0.14718	808.523	0.14862	808.523	0.14871
0.773	-5.72303	0.773	-5.66489	0.773	-5.06955							0.773	-4.00968	0.773	-5.72303		465	0.003	465	0.016	--	--	--	--		1016.8	0.60291	1070.8	0.61995	1070.8	0.59078	1070.8	0.57834	1070.8	0.54355	1070.8	0.52653	1070.8	0.51839	1070.8	0.49986	1070.8	0.48469	809.005	0.14862	809.005	0.14819	809.005	0.14845
0.772	-5.73455	0.772	-5.69681	0.772	-5.07108							0.772	-4.03771	0.772	-5.73455		465.5	0.003	465.5	0.016	--	--	--	--		1017.28	0.61087	1071.28	0.6143	1071.28	0.58591	1071.28	0.57321	1071.28	0.53951	1071.28	0.52086	1071.28	0.51326	1071.28	0.49502	1071.28	0.48071	809.487	0.14947	809.487	0.14709	809.487	0.14798
0.771	-5.73091	0.771	-5.68617	0.771	-5.08229							0.771	-4.0642	0.771	-5.73091		466	0.003	466	0.016	--	--	--	--		1017.76	0.6193	1071.76	0.60833	1071.76	0.58061	1071.76	0.56804	1071.76	0.53527	1071.76	0.51547	1071.76	0.50752	1071.76	0.48955	1071.76	0.4765	809.969	0.14925	809.969	0.14525	809.969	0.14724
0.77	-5.74545	0.77	-5.70213	0.77	-5.09299							0.77	-4.0958	0.77	-5.74545		466.5	0.003	466.5	0.016	--	--	--	--		1018.25	0.62797	1072.24	0.60197	1072.24	0.57484	1072.24	0.5628	1072.24	0.53077	1072.24	0.51037	1072.24	0.50134	1072.24	0.48361	1072.24	0.47208	810.452	0.14791	810.452	0.14291	810.452	0.14628
0.769	-5.76788	0.769	-5.7234	0.769	-5.10064							0.769	-4.12229	0.769	-5.76788		467	0.003	467	0.016	--	--	--	--		1018.73	0.63667	1072.73	0.5953	1072.73	0.56873	1072.73	0.55749	1072.73	0.52603	1072.73	0.50554	1072.73	0.49495	1072.73	0.47749	1072.73	0.46754	810.934	0.1458	810.934	0.1406	810.934	0.14531
0.768	-5.75697	0.768	-5.71809	0.768	-5.11083							0.768	-4.14879	0.768	-5.75697		467.5	0.003	467.5	0.016	--	--	--	--		1019.21	0.64515	1073.21	0.58848	1073.21	0.56254	1073.21	0.55212	1073.21	0.52109	1073.21	0.50097	1073.21	0.48866	1073.21	0.47154	1073.21	0.46299	811.416	0.14346	811.416	0.13883	811.416	0.14448
0.767	-5.77939	0.767	-5.71277	0.767	-5.12102							0.767	-4.17682	0.767	-5.77939		468	0.003	468	0.016	--	--	--	--		1019.69	0.65321	1073.69	0.58171	1073.69	0.55654	1073.69	0.54673	1073.69	0.51596	1073.69	0.49662	1073.69	0.48269	1073.69	0.46605	1073.69	0.45859	811.898	0.14142	811.898	0.13797	811.898	0.14387
0.766	-5.79212	0.766	-5.75532	0.766	-5.13121							0.766	-4.19873	0.766	-5.79212		468.5	0.003	468.5	0.016	--	--	--	--		1020.18	0.66066	1074.17	0.57516	1074.17	0.55094	1074.17	0.54135	1074.17	0.51062	1074.17	0.49241	1074.17	0.47717	1074.17	0.4612	1074.17	0.45443	812.38	0.14002	812.38	0.13805	812.38	0.14339
0.765	-5.75879	0.765	-5.7234	0.765	-5.13631							0.765	-4.2242	0.765	-5.75879		469	0.003	469	0.016	--	--	--	--		1020.66	0.6674	1074.66	0.56894	1074.66	0.54587	1074.66	0.53605	1074.66	0.50505	1074.66	0.48826	1074.66	0.47213	1074.66	0.45702	1074.66	0.45056	812.862	0.13934	812.862	0.13882	812.862	0.14289
0.764	-5.77515	0.764	-5.73404	0.764	-5.1414							0.764	-4.25376	0.764	-5.77515		469.5	0.003	469.5	0.016	--	--	--	--		1021.14	0.67339	1075.14	0.56304	1075.14	0.54132	1075.14	0.53087	1075.14	0.49928	1075.14	0.48407	1075.14	0.46753	1075.14	0.45343	1075.14	0.44695	813.344	0.13931	813.344	0.13991	813.344	0.14224
0.763	-5.81636	0.763	-5.76064	0.763	-5.15669							0.763	-4.27567	0.763	-5.81636		470	0.003	470	0.016	--	--	--	--		1021.62	0.67872	1075.62	0.55744	1075.62	0.5372	1075.62	0.52587	1075.62	0.49344	1075.62	0.47976	1075.62	0.46332	1075.62	0.45023	1075.62	0.44353	813.826	0.13973	813.826	0.14098	813.826	0.14148
0.762	-5.78485	0.762	-5.73404	0.762	-5.16178							0.762	-4.29911	0.762	-5.78485		470.5	0.003	470.5	0.016	--	--	--	--		1022.1	0.68354	1076.1	0.55208	1076.1	0.53341	1076.1	0.52108	1076.1	0.48771	1076.1	0.47534	1076.1	0.45946	1076.1	0.44723	1076.1	0.44019	814.308	0.14043	814.308	0.14185	814.308	0.14076
0.761	-5.80727	0.761	-5.75532	0.761	-5.16688							0.761	-4.32713	0.761	-5.80727		471	0.003	471	0.016	--	--	--	--		1022.59	0.6881	1076.58	0.54692	1076.58	0.52978	1076.58	0.51648	1076.58	0.48236	1076.58	0.47086	1076.58	0.45596	1076.58	0.4442	1076.58	0.43683	814.791	0.14125	814.791	0.14247	814.791	0.14031
0.76	-5.83697	0.76	-5.7766	0.76	-5.18217							0.76	-4.34752	0.76	-5.83697		471.5	0.003	471.5	0.016	--	--	--	--		1023.07	0.6926	1077.07	0.54197	1077.07	0.52617	1077.07	0.51198	1077.07	0.47757	1077.07	0.4664	1077.07	0.4528	1077.07	0.44098	1077.07	0.43334	815.273	0.14202	815.273	0.14285	815.273	0.14024
0.759	-5.79394	0.759	-5.75532	0.759	-5.17707							0.759	-4.36943	0.759	-5.79394		472	0.003	472	0.016	--	--	--	--		1023.55	0.69721	1077.55	0.53721	1077.55	0.52241	1077.55	0.50746	1077.55	0.47341	1077.55	0.46207	1077.55	0.4499	1077.55	0.43743	1077.55	0.42962	815.755	0.14252	815.755	0.14295	815.755	0.14048
0.758	-5.83152	0.758	-5.77128	0.758	-5.19236							0.758	-4.39287	0.758	-5.83152		472.5	0.003	472.5	0.016	--	--	--	--		1024.03	0.70201	1078.03	0.5326	1078.03	0.51838	1078.03	0.50277	1078.03	0.46979	1078.03	0.45791	1078.03	0.44712	1078.03	0.43348	1078.03	0.4256	816.237	0.14256	816.237	0.14268	816.237	0.14076
0.757	-5.84606	0.757	-5.79787	0.757	-5.20255							0.757	-4.41325	0.757	-5.84606		473	0.003	473	0.016	--	--	--	--		1024.52	0.70698	1078.51	0.52808	1078.51	0.51399	1078.51	0.4978	1078.51	0.46652	1078.51	0.45397	1078.51	0.44424	1078.51	0.42912	1078.51	0.42127	816.719	0.14199	816.719	0.14195	816.719	0.14076
0.756	-5.81636	0.756	-5.77128	0.756	-5.20764							0.756	-4.43363	0.756	-5.81636		473.5	0.003	473.5	0.016	--	--	--	--		1025	0.71211	1078.99	0.52354	1078.99	0.50926	1078.99	0.49254	1078.99	0.46331	1078.99	0.45025	1078.99	0.44106	1078.99	0.42443	1078.99	0.41667	817.201	0.14082	817.201	0.14075	817.201	0.14028
0.755	-5.83333	0.755	-5.80319	0.755	-5.21274							0.755	-4.45554	0.755	-5.83333		474	0.003	474	0.016	--	--	--	--		1025.48	0.7174	1079.48	0.51894	1079.48	0.50429	1079.48	0.48708	1079.48	0.45996	1079.48	0.44677	1079.48	0.43739	1079.48	0.41954	1079.48	0.41191	817.683	0.13928	817.683	0.13929	817.683	0.13934
0.754	-5.85394	0.754	-5.81915	0.754	-5.21783							0.754	-4.47439	0.754	-5.85394		474.5	0.003	474.5	0.016	--	--	--	--		1025.96	0.72287	1079.96	0.51423	1079.96	0.49923	1079.96	0.48162	1079.96	0.45634	1079.96	0.44357	1079.96	0.43318	1079.96	0.41466	1079.96	0.40711	818.165	0.13774	818.165	0.13794	818.165	0.13823
0.753	-5.8297	0.753	-5.78191	0.753	-5.22803							0.753	-4.49478	0.753	-5.8297		475	0.003	475	0.016	--	--	--	--		1026.44	0.72858	1080.44	0.50944	1080.44	0.49423	1080.44	0.47637	1080.44	0.45246	1080.44	0.44068	1080.44	0.42851	1080.44	0.40997	1080.44	0.40241	818.648	0.13661	818.648	0.13708	818.648	0.13731
0.752	-5.85394	0.752	-5.81383	0.752	-5.23822							0.752	-4.51669	0.752	-5.85394		475.5	0.003	475.5	0.017	--	--	--	--		1026.93	0.73457	1080.92	0.50463	1080.92	0.48936	1080.92	0.47149	1080.92	0.4484	1080.92	0.4381	1080.92	0.42353	1080.92	0.40562	1080.92	0.39787	819.13	0.13617	819.13	0.13698	819.13	0.13691
0.751	-5.84606	0.751	-5.82979	0.751	-5.23312							0.751	-4.53401	0.751	-5.84606		476	0.003	476	0.017	--	--	--	--		1027.41	0.74084	1081.41	0.49985	1081.41	0.4846	1081.41	0.46703	1081.41	0.44423	1081.41	0.4357	1081.41	0.41845	1081.41	0.40165	1081.41	0.39347	819.612	0.13644	819.612	0.1376	819.612	0.13709
0.75	-5.8297	0.75	-5.79255	0.75	-5.23822							0.75	-4.55134	0.75	-5.8297		476.5	0.003	476.5	0.017	--	--	--	--		1027.89	0.7473	1081.89	0.49511	1081.89	0.47984	1081.89	0.46293	1081.89	0.44003	1081.89	0.4333	1081.89	0.41345	1081.89	0.39803	1081.89	0.38914	820.094	0.13725	820.094	0.13867	820.094	0.13765
0.749	-5.86303	0.749	-5.82979	0.749	-5.24841							0.749	-4.57325	0.749	-5.86303		477	0.003	477	0.017	--	--	--	--		1028.37	0.75382	1082.37	0.49038	1082.37	0.47497	1082.37	0.459	1082.37	0.43579	1082.37	0.43062	1082.37	0.40866	1082.37	0.39468	1082.37	0.38481	820.576	0.13834	820.576	0.13978	820.576	0.13828
0.748	-5.86667	0.748	-5.83511	0.748	-5.2586							0.748	-4.58904	0.748	-5.86667		477.5	0.003	477.5	0.017	--	--	--	--		1028.85	0.76023	1082.85	0.48562	1082.85	0.46994	1082.85	0.45507	1082.85	0.43152	1082.85	0.42739	1082.85	0.40414	1082.85	0.39152	1082.85	0.38048	821.058	0.13949	821.058	0.1406	821.058	0.13866
0.747	-5.83333	0.747	-5.81383	0.747	-5.2535							0.747	-4.60892	0.747	-5.83333		478	0.003	478	0.017	--	--	--	--		1029.34	0.76643	1083.33	0.4808	1083.33	0.46483	1083.33	0.45099	1083.33	0.42724	1083.33	0.42346	1083.33	0.39993	1083.33	0.38852	1083.33	0.37627	821.54	0.14063	821.54	0.14101	821.54	0.13869
0.746	-5.85576	0.746	-5.84574	0.746	-5.2586							0.746	-4.62471	0.746	-5.85576		478.5	0.003	478.5	0.017	--	--	--	--		1029.82	0.77235	1083.82	0.47595	1083.82	0.45984	1083.82	0.4467	1083.82	0.42302	1083.82	0.4188	1083.82	0.39601	1083.82	0.3857	1083.82	0.37236	822.023	0.14185	822.023	0.14116	822.023	0.1385
0.745	-5.87212	0.745	-5.83511	0.745	-5.26879							0.745	-4.64051	0.745	-5.87212		479	0.003	479	0.017	--	--	--	--		1030.3	0.77794	1084.3	0.47112	1084.3	0.45522	1084.3	0.44223	1084.3	0.41898	1084.3	0.41357	1084.3	0.39236	1084.3	0.38308	1084.3	0.36898	822.505	0.14327	822.505	0.14132	822.505	0.13838
0.744	-5.86121	0.744	-5.81915	0.744	-5.27898							0.744	-4.65783	0.744	-5.86121		479.5	0.003	479.5	0.017	--	--	--	--		1030.78	0.78319	1084.78	0.46642	1084.78	0.45115	1084.78	0.43763	1084.78	0.41525	1084.78	0.40802	1084.78	0.38897	1084.78	0.3807	1084.78	0.3663	822.987	0.14492	822.987	0.14173	822.987	0.13857
0.743	-5.87212	0.743	-5.84574	0.743	-5.27389							0.743	-4.67312	0.743	-5.87212		480	0.003	480	0.017	--	--	--	--		1031.27	0.78803	1085.26	0.46195	1085.26	0.44766	1085.26	0.43297	1085.26	0.4119	1085.26	0.40246	1085.26	0.38576	1085.26	0.37851	1085.26	0.36431	823.469	0.14665	823.469	0.1424	823.469	0.13918
0.742	-5.85152	0.742	-5.85106	0.742	-5.28408							0.742	-4.68892	0.742	-5.85152		480.5	0.003	480.5	0.017	--	--	--	--		1031.75	0.7924	1085.74	0.45778	1085.74	0.44466	1085.74	0.42831	1085.74	0.40892	1085.74	0.39714	1085.74	0.38271	1085.74	0.37638	1085.74	0.36282	823.951	0.14813	823.951	0.14312	823.951	0.14008
0.741	-5.84606	0.741	-5.82979	0.741	-5.28917							0.741	-4.70471	0.741	-5.84606		481	0.003	481	0.017	--	--	--	--		1032.23	0.79622	1086.23	0.45391	1086.23	0.44191	1086.23	0.42371	1086.23	0.40617	1086.23	0.39221	1086.23	0.37975	1086.23	0.37417	1086.23	0.36148	824.433	0.14907	824.433	0.14355	824.433	0.14107
0.74	-5.87212	0.74	-5.86702	0.74	-5.28917							0.74	-4.71898	0.74	-5.87212		481.5	0.003	481.5	0.017	--	--	--	--		1032.71	0.79949	1086.71	0.45032	1086.71	0.43918	1086.71	0.41926	1086.71	0.40349	1086.71	0.38775	1086.71	0.37689	1086.71	0.37173	1086.71	0.35993	824.915	0.14934	824.915	0.14344	824.915	0.14197
0.739	-5.8703	0.739	-5.85638	0.739	-5.28408							0.739	-4.73427	0.739	-5.8703		482	0.003	482	0.017	--	--	--	--		1033.19	0.80231	1087.19	0.44693	1087.19	0.43629	1087.19	0.4151	1087.19	0.4007	1087.19	0.38375	1087.19	0.37417	1087.19	0.36899	1087.19	0.35787	825.397	0.14907	825.397	0.14278	825.397	0.14277
0.738	-5.88	0.738	-5.85106	0.738	-5.29427							0.738	-4.75006	0.738	-5.88		482.5	0.003	482.5	0.017	--	--	--	--		1033.67	0.80488	1087.67	0.44365	1087.67	0.43321	1087.67	0.41142	1087.67	0.39767	1087.67	0.38018	1087.67	0.37171	1087.67	0.36595	1087.67	0.35521	825.88	0.14866	825.88	0.14182	825.88	0.14363
0.737	-5.88364	0.737	-5.85638	0.737	-5.31465							0.737	-4.76586	0.737	-5.88364		483	0.003	483	0.017	--	--	--	--		1034.16	0.80742	1088.15	0.44038	1088.15	0.42997	1088.15	0.40837	1088.15	0.39435	1088.15	0.37702	1088.15	0.36958	1088.15	0.36267	1088.15	0.35206	826.362	0.14856	826.362	0.14095	826.362	0.14474
0.736	-5.88182	0.736	-5.85638	0.736	-5.30955							0.736	-4.77962	0.736	-5.88182		483.5	0.003	483.5	0.018	--	--	--	--		1034.64	0.8101	1088.64	0.43699	1088.64	0.42666	1088.64	0.40605	1088.64	0.39079	1088.64	0.37425	1088.64	0.36782	1088.64	0.35923	1088.64	0.34868	826.844	0.1491	826.844	0.14051	826.844	0.14619
0.735	-5.89636	0.735	-5.86702	0.735	-5.31465							0.735	-4.78624	0.735	-5.89636		484	0.003	484	0.018	--	--	--	--		1035.12	0.81297	1089.12	0.43336	1089.12	0.42331	1089.12	0.40439	1089.12	0.38706	1089.12	0.37184	1089.12	0.36637	1089.12	0.35568	1089.12	0.34536	827.326	0.15031	827.326	0.14062	827.326	0.14778
0.734	-5.87576	0.734	-5.88298	0.734	-5.30955							0.734	-4.79541	0.734	-5.87576		484.5	0.003	484.5	0.018	--	--	--	--		1035.6	0.81594	1089.6	0.42941	1089.6	0.41992	1089.6	0.40316	1089.6	0.38327	1089.6	0.36975	1089.6	0.36505	1089.6	0.35203	1089.6	0.34237	827.808	0.15191	827.808	0.14116	827.808	0.14909
0.733	-5.88364	0.733	-5.86702	0.733	-5.31465							0.733	-4.80662	0.733	-5.88364		485	0.003	485	0.018	--	--	--	--		1036.09	0.81882	1090.08	0.42511	1090.08	0.41643	1090.08	0.40202	1090.08	0.37956	1090.08	0.36793	1090.08	0.36365	1090.08	0.34828	1090.08	0.33979	828.29	0.15345	828.29	0.14182	828.29	0.14964
0.732	-5.91152	0.732	-5.88298	0.732	-5.31975							0.732	-4.82344	0.732	-5.91152		485.5	0.003	485.5	0.018	--	--	--	--		1036.57	0.82142	1090.57	0.42055	1090.57	0.41283	1090.57	0.40062	1090.57	0.37603	1090.57	0.36627	1090.57	0.36194	1090.57	0.34447	1090.57	0.3376	828.772	0.15456	828.772	0.14232	828.772	0.14912
0.731	-5.88364	0.731	-5.88298	0.731	-5.33503							0.731	-4.83465	0.731	-5.88364		486	0.004	486	0.018	--	--	--	--		1037.05	0.82361	1091.05	0.41594	1091.05	0.40918	1091.05	0.39871	1091.05	0.37278	1091.05	0.3647	1091.05	0.3598	1091.05	0.3407	1091.05	0.33564	829.254	0.15509	829.254	0.14261	829.254	0.14757
0.73	-5.90182	0.73	-5.88298	0.73	-5.33503							0.73	-4.84535	0.73	-5.90182		486.5	0.004	486.5	0.018	--	--	--	--		1037.53	0.8254	1091.53	0.41153	1091.53	0.40559	1091.53	0.39621	1091.53	0.36989	1091.53	0.36312	1091.53	0.35724	1091.53	0.33714	1091.53	0.33372	829.736	0.15519	829.736	0.14283	829.736	0.14542
0.729	-5.90788	0.729	-5.87766	0.729	-5.33503							0.729	-4.86268	0.729	-5.90788		487	0.004	487	0.018	--	--	--	--		1038.01	0.82692	1092.01	0.4076	1092.01	0.40223	1092.01	0.39321	1092.01	0.36742	1092.01	0.36143	1092.01	0.35438	1092.01	0.33396	1092.01	0.33164	830.219	0.1552	830.219	0.1433	830.219	0.14336
0.728	-5.86848	0.728	-5.87766	0.728	-5.33503							0.728	-4.87389	0.728	-5.86848		487.5	0.004	487.5	0.018	--	--	--	--		1038.5	0.82834	1092.49	0.40429	1092.49	0.39917	1092.49	0.38993	1092.49	0.36535	1092.49	0.35955	1092.49	0.35138	1092.49	0.33124	1092.49	0.32931	830.701	0.15549	830.701	0.14424	830.701	0.14206
0.727	-5.89091	0.727	-5.89362	0.727	-5.34522							0.727	-4.87847	0.727	-5.89091		488	0.004	488	0.018	--	--	--	--		1038.98	0.82979	1092.98	0.4016	1092.98	0.39638	1092.98	0.3866	1092.98	0.36356	1092.98	0.35737	1092.98	0.34841	1092.98	0.32896	1092.98	0.32667	831.183	0.15626	831.183	0.1457	831.183	0.14189
0.726	-5.93212	0.726	-5.91489	0.726	-5.34013							0.726	-4.89427	0.726	-5.93212		488.5	0.004	488.5	0.018	--	--	--	--		1039.46	0.83131	1093.46	0.39931	1093.46	0.39366	1093.46	0.38336	1093.46	0.36189	1093.46	0.35481	1093.46	0.34553	1093.46	0.32693	1093.46	0.32374	831.665	0.15747	831.665	0.14745	831.665	0.14286
0.725	-5.88545	0.725	-5.8883	0.725	-5.34522							0.725	-4.90803	0.725	-5.88545		489	0.004	489	0.018	--	--	--	--		1039.94	0.83283	1093.94	0.39715	1093.94	0.39076	1093.94	0.38025	1093.94	0.36013	1093.94	0.35184	1093.94	0.34273	1093.94	0.3249	1093.94	0.32059	832.147	0.1589	832.147	0.14911	832.147	0.14458
0.724	-5.91515	0.724	-5.89362	0.724	-5.34522							0.724	-4.91618	0.724	-5.91515		489.5	0.004	489.5	0.018	--	--	--	--		1040.42	0.8342	1094.42	0.39478	1094.42	0.38744	1094.42	0.37719	1094.42	0.35811	1094.42	0.34851	1094.42	0.33993	1094.42	0.32257	1094.42	0.31733	832.629	0.16025	832.629	0.15037	832.629	0.14653
0.723	-5.93212	0.723	-5.92553	0.723	-5.35032							0.723	-4.93197	0.723	-5.93212		490	0.004	490	0.018	--	--	--	--		1040.91	0.83531	1094.9	0.39199	1094.9	0.38361	1094.9	0.37404	1094.9	0.35568	1094.9	0.34498	1094.9	0.33703	1094.9	0.3198	1094.9	0.31408	833.111	0.16133	833.111	0.15111	833.111	0.14821
0.722	-5.89818	0.722	-5.8883	0.722	-5.36561							0.722	-4.93809	0.722	-5.89818		490.5	0.004	490.5	0.018	--	--	--	--		1041.39	0.83614	1095.39	0.38873	1095.39	0.37936	1095.39	0.37067	1095.39	0.35279	1095.39	0.34146	1095.39	0.33398	1095.39	0.31657	1095.39	0.31095	833.593	0.16207	833.593	0.15146	833.593	0.14937
0.721	-5.9097	0.721	-5.91489	0.721	-5.36561							0.721	-4.94573	0.721	-5.9097		491	0.004	491	0.018	--	--	--	--		1041.87	0.83672	1095.87	0.38509	1095.87	0.37493	1095.87	0.36699	1095.87	0.34947	1095.87	0.33816	1095.87	0.33076	1095.87	0.31303	1095.87	0.30805	834.076	0.16252	834.076	0.15174	834.076	0.14995
0.72	-5.93576	0.72	-5.92553	0.72	-5.3707							0.72	-4.94879	0.72	-5.93576		491.5	0.004	491.5	0.018	--	--	--	--		1042.35	0.83713	1096.35	0.38129	1096.35	0.37063	1096.35	0.36303	1096.35	0.34578	1096.35	0.33518	1096.35	0.32744	1096.35	0.30941	1096.35	0.30542	834.558	0.16272	834.558	0.15227	834.558	0.15009
0.719	-5.9	0.719	-5.87766	0.719	-5.38089							0.719	-4.95541	0.719	-5.9		492	0.004	492	0.018	--	--	--	--		1042.84	0.83746	1096.83	0.37751	1096.83	0.36669	1096.83	0.35886	1096.83	0.34183	1096.83	0.33253	1096.83	0.32408	1096.83	0.30594	1096.83	0.30306	835.04	0.16269	835.04	0.15317	835.04	0.14993
0.718	-5.93576	0.718	-5.90957	0.718	-5.36561							0.718	-4.96611	0.718	-5.93576		492.5	0.004	492.5	0.018	--	--	--	--		1043.32	0.8377	1097.32	0.37392	1097.32	0.36322	1097.32	0.35462	1097.32	0.33774	1097.32	0.33007	1097.32	0.32074	1097.32	0.30281	1097.32	0.30089	835.522	0.16237	835.522	0.15437	835.522	0.14961
0.717	-5.93212	0.717	-5.93085	0.717	-5.3758							0.717	-4.97223	0.717	-5.93212		493	0.004	493	0.018	--	--	--	--		1043.8	0.8378	1097.8	0.37055	1097.8	0.36018	1097.8	0.35048	1097.8	0.33365	1097.8	0.3276	1097.8	0.3175	1097.8	0.30006	1097.8	0.29881	836.004	0.16174	836.004	0.15563	836.004	0.14922
0.716	-5.89091	0.716	-5.90426	0.716	-5.38089							0.716	-4.9865	0.716	-5.89091		493.5	0.004	493.5	0.018	--	--	--	--		1044.28	0.83764	1098.28	0.36742	1098.28	0.35744	1098.28	0.34661	1098.28	0.32975	1098.28	0.32497	1098.28	0.31443	1098.28	0.29769	1098.28	0.29676	836.486	0.16088	836.486	0.15674	836.486	0.14889
0.715	-5.93394	0.715	-5.93617	0.715	-5.38089							0.715	-4.99924	0.715	-5.93394		494	0.004	494	0.018	--	--	--	--		1044.76	0.83717	1098.76	0.36448	1098.76	0.35487	1098.76	0.34316	1098.76	0.32626	1098.76	0.32216	1098.76	0.31159	1098.76	0.29566	1098.76	0.29471	836.968	0.16004	836.968	0.15765	836.968	0.1488
0.714	-5.92424	0.714	-5.93617	0.714	-5.3758							0.714	-5.00229	0.714	-5.92424		494.5	0.004	494.5	0.018	--	--	--	--		1045.25	0.83636	1099.24	0.36172	1099.24	0.35238	1099.24	0.34026	1099.24	0.32335	1099.24	0.31928	1099.24	0.30907	1099.24	0.29392	1099.24	0.29267	837.451	0.15953	837.451	0.1585	837.451	0.14915
0.713	-5.88727	0.713	-5.89894	0.713	-5.38599							0.713	-5.01605	0.713	-5.88727		495	0.004	495	0.018	--	--	--	--		1045.73	0.8353	1099.73	0.35914	1099.73	0.34997	1099.73	0.33799	1099.73	0.32118	1099.73	0.31658	1099.73	0.30692	1099.73	0.29246	1099.73	0.29073	837.933	0.15959	837.933	0.15951	837.933	0.15004
0.712	-5.93939	0.712	-5.93617	0.712	-5.39108							0.712	-5.02115	0.712	-5.93939		495.5	0.004	495.5	0.018	--	--	--	--		1046.21	0.83408	1100.21	0.35674	1100.21	0.34767	1100.21	0.33634	1100.21	0.31974	1100.21	0.31428	1100.21	0.30516	1100.21	0.29124	1100.21	0.28896	838.415	0.16029	838.415	0.1608	838.415	0.1514
0.711	-5.91697	0.711	-5.94149	0.711	-5.3758							0.711	-5.02573	0.711	-5.91697		496	0.004	496	0.018	--	--	--	--		1046.69	0.83281	1100.69	0.3545	1100.69	0.34551	1100.69	0.33524	1100.69	0.3189	1100.69	0.31256	1100.69	0.3037	1100.69	0.29019	1100.69	0.28742	838.897	0.16137	838.897	0.16231	838.897	0.1529
0.71	-5.89455	0.71	-5.89362	0.71	-5.38089							0.71	-5.0349	0.71	-5.89455		496.5	0.004	496.5	0.018	--	--	--	--		1047.17	0.83149	1101.17	0.35236	1101.17	0.34346	1101.17	0.33455	1101.17	0.31841	1101.17	0.31142	1101.17	0.30242	1101.17	0.28921	1101.17	0.28611	839.379	0.16239	839.379	0.16374	839.379	0.15407
0.709	-5.92788	0.709	-5.93085	0.709	-5.39108							0.709	-5.04153	0.709	-5.92788		497	0.004	497	0.018	--	--	--	--		1047.66	0.8301	1101.65	0.35023	1101.65	0.34149	1101.65	0.33407	1101.65	0.31799	1101.65	0.31073	1101.65	0.30114	1101.65	0.28815	1101.65	0.28501	839.861	0.1629	839.861	0.1647	839.861	0.15448
0.708	-5.92424	0.708	-5.93617	0.708	-5.39618							0.708	-5.04306	0.708	-5.92424		497.5	0.004	497.5	0.018	--	--	--	--		1048.14	0.82859	1102.14	0.34807	1102.14	0.33957	1102.14	0.33364	1102.14	0.31738	1102.14	0.31027	1102.14	0.29977	1102.14	0.28692	1102.14	0.28408	840.343	0.16259	840.343	0.1649	840.343	0.15396
0.707	-5.91333	0.707	-5.90957	0.707	-5.40637							0.707	-5.04764	0.707	-5.91333		498	0.004	498	0.018	--	--	--	--		1048.62	0.82693	1102.62	0.34589	1102.62	0.33773	1102.62	0.33312	1102.62	0.31648	1102.62	0.30982	1102.62	0.29826	1102.62	0.28549	1102.62	0.28328	840.825	0.1615	840.825	0.16431	840.825	0.15271
0.706	-5.92424	0.706	-5.93085	0.706	-5.40637							0.706	-5.05834	0.706	-5.92424		498.5	0.004	498.5	0.019	--	--	--	--		1049.1	0.82515	1103.1	0.34379	1103.1	0.33606	1103.1	0.33241	1103.1	0.31529	1103.1	0.30922	1103.1	0.2967	1103.1	0.28395	1103.1	0.28257	841.308	0.15991	841.308	0.16316	841.308	0.15126
0.705	-5.92606	0.705	-5.92553	0.705	-5.40637							0.705	-5.0665	0.705	-5.92606		499	0.004	499	0.019	--	--	--	--		1049.59	0.82337	1103.58	0.3419	1103.58	0.3347	1103.58	0.33148	1103.58	0.31394	1103.58	0.3084	1103.58	0.2952	1103.58	0.2825	1103.58	0.28191	841.79	0.15823	841.79	0.16182	841.79	0.15025
0.704	-5.92061	0.704	-5.90426	0.704	-5.40637							0.704	-5.07261	0.704	-5.92061		499.5	0.004	499.5	0.019	--	--	--	--		1050.07	0.82169	1104.07	0.34039	1104.07	0.33373	1104.07	0.33027	1104.07	0.31258	1104.07	0.30737	1104.07	0.2939	1104.07	0.28134	1104.07	0.2812	842.272	0.15675	842.272	0.16059	842.272	0.15013
0.703	-5.92606	0.703	-5.94149	0.703	-5.40127							0.703	-5.08025	0.703	-5.92606		500	0.004	500	0.019	--	--	--	--		1050.55	0.8202	1104.55	0.3393	1104.55	0.33312	1104.55	0.32874	1104.55	0.31128	1104.55	0.30615	1104.55	0.29281	1104.55	0.2806	1104.55	0.28028	842.754	0.15554	842.754	0.15955	842.754	0.15095
0.702	-5.93394	0.702	-5.92553	0.702	-5.39618							0.702	-5.08535	0.702	-5.93394		500.5	0.004	500.5	0.019	--	--	--	--		1051.03	0.81884	1105.03	0.33857	1105.03	0.33274	1105.03	0.32685	1105.03	0.31006	1105.03	0.30474	1105.03	0.29186	1105.03	0.28029	1105.03	0.27898	843.236	0.15442	843.236	0.15849	843.236	0.15236
0.701	-5.95212	0.701	-5.90426	0.701	-5.41146							0.701	-5.09299	0.701	-5.95212		501	0.004	501	0.019	--	--	--	--		1051.51	0.81746	1105.51	0.33805	1105.51	0.33236	1105.51	0.32455	1105.51	0.30883	1105.51	0.30314	1105.51	0.29089	1105.51	0.28026	1105.51	0.27714	843.718	0.15313	843.718	0.15714	843.718	0.15369
0.7	-5.90606	0.7	-5.93085	0.7	-5.42166							0.7	-5.10573	0.7	-5.90606		501.5	0.004	501.5	0.019	--	--	--	--		1052	0.81583	1105.99	0.3375	1105.99	0.33175	1105.99	0.32187	1105.99	0.30749	1105.99	0.30134	1105.99	0.28971	1105.99	0.28026	1105.99	0.27469	844.2	0.1515	844.2	0.15528	844.2	0.15435
0.699	-5.91152	0.699	-5.95213	0.699	-5.42166							0.699	-5.11083	0.699	-5.91152		502	0.004	502	0.019	--	--	--	--		1052.48	0.81376	1106.48	0.3367	1106.48	0.33074	1106.48	0.31891	1106.48	0.30594	1106.48	0.29936	1106.48	0.28823	1106.48	0.27998	1106.48	0.27167	844.682	0.14965	844.682	0.15302	844.682	0.15401
0.698	-5.94848	0.698	-5.92553	0.698	-5.42166							0.698	-5.11083	0.698	-5.94848		502.5	0.004	502.5	0.019	--	--	--	--		1052.96	0.81111	1106.96	0.33547	1106.96	0.3293	1106.96	0.31583	1106.96	0.30417	1106.96	0.29725	1106.96	0.28643	1106.96	0.2792	1106.96	0.26828	845.164	0.14792	845.164	0.15072	845.164	0.15276
0.697	-5.91152	0.697	-5.93617	0.697	-5.41656							0.697	-5.11592	0.697	-5.91152		503	0.004	503	0.019	--	--	--	--		1053.44	0.80788	1107.44	0.33375	1107.44	0.32746	1107.44	0.31282	1107.44	0.30221	1107.44	0.29508	1107.44	0.28446	1107.44	0.2778	1107.44	0.26478	845.647	0.14676	845.647	0.14893	845.647	0.15102
0.696	-5.9303	0.696	-5.93085	0.696	-5.41656							0.696	-5.12611	0.696	-5.9303		503.5	0.004	503.5	0.019	--	--	--	--		1053.92	0.80418	1107.92	0.33156	1107.92	0.32534	1107.92	0.31002	1107.92	0.30014	1107.92	0.29287	1107.92	0.28251	1107.92	0.27583	1107.92	0.26145	846.129	0.14652	846.129	0.14805	846.129	0.1493
0.695	-5.95394	0.695	-5.93617	0.695	-5.42166							0.695	-5.13631	0.695	-5.95394		504	0.004	504	0.019	--	--	--	--		1054.41	0.80019	1108.4	0.32894	1108.4	0.323	1108.4	0.30754	1108.4	0.29802	1108.4	0.2906	1108.4	0.28074	1108.4	0.27345	1108.4	0.25851	846.611	0.14723	846.611	0.14818	846.611	0.14798
0.694	-5.89818	0.694	-5.93085	0.694	-5.42675							0.694	-5.13631	0.694	-5.89818		504.5	0.004	504.5	0.019	--	--	--	--		1054.89	0.79609	1108.89	0.32603	1108.89	0.32048	1108.89	0.30537	1108.89	0.29592	1108.89	0.28822	1108.89	0.27929	1108.89	0.27092	1108.89	0.25609	847.093	0.14864	847.093	0.149	847.093	0.14712
0.693	-5.92424	0.693	-5.93617	0.693	-5.43694							0.693	-5.13121	0.693	-5.92424		505	0.004	505	0.019	--	--	--	--		1055.37	0.792	1109.37	0.32295	1109.37	0.31779	1109.37	0.30351	1109.37	0.29388	1109.37	0.28568	1109.37	0.27814	1109.37	0.26851	1109.37	0.25422	847.575	0.15028	847.575	0.14994	847.575	0.14657
0.692	-5.93758	0.692	-5.94681	0.692	-5.43694							0.692	-5.15159	0.692	-5.93758		505.5	0.004	505.5	0.019	--	--	--	--		1055.85	0.78802	1109.85	0.31991	1109.85	0.31497	1109.85	0.30194	1109.85	0.29197	1109.85	0.28301	1109.85	0.27725	1109.85	0.26649	1109.85	0.25289	848.057	0.15172	848.057	0.1504	848.057	0.14603
0.691	-5.88545	0.691	-5.95745	0.691	-5.43185							0.691	-5.15159	0.691	-5.88545		506	0.004	506	0.019	--	--	--	--		1056.34	0.78418	1110.33	0.31713	1110.33	0.31217	1110.33	0.30072	1110.33	0.29029	1110.33	0.28036	1110.33	0.2765	1110.33	0.26502	1110.33	0.25209	848.539	0.15269	848.539	0.15005	848.539	0.14536
0.69	-5.91879	0.69	-5.93085	0.69	-5.43694							0.69	-5.15159	0.69	-5.91879		506.5	0.004	506.5	0.019	--	--	--	--		1056.82	0.78049	1110.82	0.31487	1110.82	0.3096	1110.82	0.29994	1110.82	0.28899	1110.82	0.278	1110.82	0.27579	1110.82	0.26416	1110.82	0.2518	849.021	0.15314	849.021	0.14889	849.021	0.14459
0.689	-5.94848	0.689	-5.95745	0.689	-5.44713							0.689	-5.16178	0.689	-5.94848		507	0.004	507	0.019	--	--	--	--		1057.3	0.77693	1111.3	0.31331	1111.3	0.3075	1111.3	0.29972	1111.3	0.28817	1111.3	0.27621	1111.3	0.27504	1111.3	0.26385	1111.3	0.252	849.504	0.15319	849.504	0.14724	849.504	0.14394
0.688	-5.90606	0.688	-5.93085	0.688	-5.43185							0.688	-5.16688	0.688	-5.90606		507.5	0.004	507.5	0.02	--	--	--	--		1057.78	0.77352	1111.78	0.31254	1111.78	0.30602	1111.78	0.30011	1111.78	0.2879	1111.78	0.2752	1111.78	0.27418	1111.78	0.26391	1111.78	0.25261	849.986	0.15294	849.986	0.14545	849.986	0.14364
0.687	-5.94667	0.687	-5.93617	0.687	-5.43185							0.687	-5.17197	0.687	-5.94667		508	0.004	508	0.02	--	--	--	--		1058.26	0.77021	1112.26	0.3125	1112.26	0.30516	1112.26	0.30102	1112.26	0.28812	1112.26	0.27499	1112.26	0.27315	1112.26	0.26412	1112.26	0.25349	850.468	0.15236	850.468	0.14377	850.468	0.14378
0.686	-5.94848	0.686	-5.96809	0.686	-5.43694							0.686	-5.17707	0.686	-5.94848		508.5	0.004	508.5	0.02	--	--	--	--		1058.75	0.76696	1112.74	0.31295	1112.74	0.30474	1112.74	0.30224	1112.74	0.28866	1112.74	0.2754	1112.74	0.2719	1112.74	0.26425	1112.74	0.25441	850.95	0.15133	850.95	0.14214	850.95	0.1442
0.685	-5.90424	0.685	-5.94149	0.685	-5.45223							0.685	-5.17197	0.685	-5.90424		509	0.004	509	0.02	--	--	--	--		1059.23	0.76375	1113.23	0.31357	1113.23	0.30443	1113.23	0.30347	1113.23	0.28929	1113.23	0.27609	1113.23	0.27044	1113.23	0.26417	1113.23	0.2551	851.432	0.1497	851.432	0.14034	851.432	0.14457
0.684	-5.93758	0.684	-5.93085	0.684	-5.44713							0.684	-5.17707	0.684	-5.93758		509.5	0.004	509.5	0.02	--	--	--	--		1059.71	0.76053	1113.71	0.31405	1113.71	0.30396	1113.71	0.30439	1113.71	0.28977	1113.71	0.27673	1113.71	0.26884	1113.71	0.26384	1113.71	0.25537	851.914	0.1475	851.914	0.13812	851.914	0.14452
0.683	-5.95394	0.683	-5.96809	0.683	-5.44204							0.683	-5.18726	0.683	-5.95394		510	0.004	510	0.02	--	--	--	--		1060.19	0.75731	1114.19	0.31416	1114.19	0.30314	1114.19	0.30476	1114.19	0.28992	1114.19	0.27708	1114.19	0.26724	1114.19	0.2634	1114.19	0.25513	852.396	0.14499	852.396	0.13543	852.396	0.14381
0.682	-5.90424	0.682	-5.92021	0.682	-5.44713							0.682	-5.19236	0.682	-5.90424		510.5	0.004	510.5	0.02	--	--	--	--		1060.67	0.75412	1114.67	0.31385	1114.67	0.30203	1114.67	0.30448	1114.67	0.2897	1114.67	0.27713	1114.67	0.2659	1114.67	0.26301	1114.67	0.25446	852.879	0.14263	852.879	0.13255	852.879	0.14248
0.681	-5.93394	0.681	-5.94681	0.681	-5.45223							0.681	-5.19745	0.681	-5.93394		511	0.004	511	0.02	--	--	--	--		1061.16	0.751	1115.15	0.31322	1115.15	0.30083	1115.15	0.30361	1115.15	0.28915	1115.15	0.277	1115.15	0.26504	1115.15	0.26282	1115.15	0.25352	853.361	0.1409	853.361	0.13001	853.361	0.14073
0.68	-5.92424	0.68	-5.9734	0.68	-5.44713							0.68	-5.20255	0.68	-5.92424		511.5	0.004	511.5	0.02	--	--	--	--		1061.64	0.74795	1115.64	0.3125	1115.64	0.29985	1115.64	0.3023	1115.64	0.28835	1115.64	0.27691	1115.64	0.26482	1115.64	0.26289	1115.64	0.25254	853.843	0.14007	853.843	0.12837	853.843	0.13887
0.679	-5.9097	0.679	-5.93617	0.679	-5.45223							0.679	-5.20255	0.679	-5.9097		512	0.004	512	0.02	--	--	--	--		1062.12	0.74488	1116.12	0.31192	1116.12	0.2993	1116.12	0.30079	1116.12	0.28742	1116.12	0.27702	1116.12	0.26525	1116.12	0.26312	1116.12	0.25171	854.325	0.14008	854.325	0.12799	854.325	0.13715
0.678	-5.92424	0.678	-5.95745	0.678	-5.45223							0.678	-5.20764	0.678	-5.92424		512.5	0.004	512.5	0.021	--	--	--	--		1062.6	0.74166	1116.6	0.31166	1116.6	0.29927	1116.6	0.29925	1116.6	0.28645	1116.6	0.27735	1116.6	0.26616	1116.6	0.26332	1116.6	0.2511	854.807	0.1405	854.807	0.12891	854.807	0.13563
0.677	-5.93758	0.677	-5.9734	0.677	-5.45732							0.677	-5.21274	0.677	-5.93758		513	0.005	513	0.021	--	--	--	--		1063.09	0.73812	1117.08	0.31184	1117.08	0.29966	1117.08	0.29783	1117.08	0.28552	1117.08	0.27775	1117.08	0.26724	1117.08	0.26326	1117.08	0.25071	855.289	0.14077	855.289	0.13078	855.289	0.13425
0.676	-5.90606	0.676	-5.93617	0.676	-5.46242							0.676	-5.20764	0.676	-5.90606		513.5	0.005	513.5	0.021	--	--	--	--		1063.57	0.73411	1117.57	0.31241	1117.57	0.30027	1117.57	0.29661	1117.57	0.28469	1117.57	0.27798	1117.57	0.26817	1117.57	0.26281	1117.57	0.25049	855.771	0.14043	855.771	0.13308	855.771	0.13291
0.675	-5.9303	0.675	-5.95745	0.675	-5.46752							0.675	-5.21783	0.675	-5.9303		514	0.005	514	0.021	--	--	--	--		1064.05	0.7296	1118.05	0.31327	1118.05	0.30092	1118.05	0.29561	1118.05	0.28403	1118.05	0.27784	1118.05	0.26871	1118.05	0.26196	1118.05	0.25036	856.253	0.13933	856.253	0.13527	856.253	0.13158
0.674	-5.91515	0.674	-5.9734	0.674	-5.46242							0.674	-5.22293	0.674	-5.91515		514.5	0.005	514.5	0.021	--	--	--	--		1064.53	0.72467	1118.53	0.31424	1118.53	0.30151	1118.53	0.29483	1118.53	0.28362	1118.53	0.27727	1118.53	0.26878	1118.53	0.26088	1118.53	0.2503	856.736	0.13768	856.736	0.13698	856.736	0.13035
0.673	-5.90424	0.673	-5.92553	0.673	-5.46752							0.673	-5.23312	0.673	-5.90424		515	0.005	515	0.021	--	--	--	--		1065.01	0.7195	1119.01	0.3151	1119.01	0.30205	1119.01	0.29425	1119.01	0.2835	1119.01	0.27637	1119.01	0.26847	1119.01	0.25981	1119.01	0.25028	857.218	0.13593	857.218	0.13807	857.218	0.1294
0.672	-5.93212	0.672	-5.95745	0.672	-5.46752							0.672	-5.22293	0.672	-5.93212		515.5	0.005	515.5	0.021	--	--	--	--		1065.49	0.71429	1119.49	0.31562	1119.49	0.3026	1119.49	0.29384	1119.49	0.28366	1119.49	0.27538	1119.49	0.26799	1119.49	0.25895	1119.49	0.25031	857.7	0.13449	857.7	0.13853	857.7	0.12884
0.671	-5.91152	0.671	-5.96277	0.671	-5.4828							0.671	-5.22803	0.671	-5.91152		516	0.005	516	0.021	--	--	--	--		1065.98	0.7092	1119.98	0.31563	1119.98	0.30322	1119.98	0.29353	1119.98	0.28401	1119.98	0.27454	1119.98	0.26756	1119.98	0.25841	1119.98	0.25038	858.182	0.1336	858.182	0.13842	858.182	0.12867
0.67	-5.90606	0.67	-5.93085	0.67	-5.47261							0.67	-5.23312	0.67	-5.90606		516.5	0.005	516.5	0.021	--	--	--	--		1066.46	0.70429	1120.46	0.31502	1120.46	0.30386	1120.46	0.29329	1120.46	0.28442	1120.46	0.27402	1120.46	0.26733	1120.46	0.25819	1120.46	0.25046	858.664	0.1332	858.664	0.13778	858.664	0.12872
0.669	-5.9097	0.669	-5.96809	0.669	-5.46752							0.669	-5.22803	0.669	-5.9097		517	0.005	517	0.021	--	--	--	--		1066.94	0.69947	1120.94	0.31382	1120.94	0.30439	1120.94	0.29309	1120.94	0.28475	1120.94	0.27384	1120.94	0.26733	1120.94	0.25816	1120.94	0.25052	859.146	0.13302	859.146	0.13667	859.146	0.12876
0.668	-5.92061	0.668	-5.96277	0.668	-5.47771							0.668	-5.21783	0.668	-5.92061		517.5	0.005	517.5	0.021	--	--	--	--		1067.42	0.69458	1121.42	0.31225	1121.42	0.30463	1121.42	0.29297	1121.42	0.28495	1121.42	0.2739	1121.42	0.26748	1121.42	0.25824	1121.42	0.2506	859.628	0.1328	859.628	0.13525	859.628	0.12865
0.667	-5.90788	0.667	-5.92553	0.667	-5.4828							0.667	-5.23822	0.667	-5.90788		518	0.005	518	0.022	--	--	--	--		1067.91	0.68948	1121.9	0.31063	1121.9	0.30448	1121.9	0.29302	1121.9	0.28505	1121.9	0.27404	1121.9	0.26767	1121.9	0.25839	1121.9	0.2508	860.11	0.13247	860.11	0.1338	860.11	0.12845
0.666	-5.89636	0.666	-5.95745	0.666	-5.4828							0.666	-5.2535	0.666	-5.89636		518.5	0.005	518.5	0.022	--	--	--	--		1068.39	0.68405	1122.39	0.30934	1122.39	0.30393	1122.39	0.29332	1122.39	0.28518	1122.39	0.27414	1122.39	0.26781	1122.39	0.25866	1122.39	0.25128	860.592	0.13218	860.592	0.13274	860.592	0.12841
0.665	-5.89636	0.665	-5.95213	0.665	-5.4879							0.665	-5.2535	0.665	-5.89636		519	0.005	519	0.022	--	--	--	--		1068.87	0.67828	1122.87	0.30869	1122.87	0.30312	1122.87	0.29395	1122.87	0.28547	1122.87	0.27415	1122.87	0.26787	1122.87	0.25917	1122.87	0.2522	861.075	0.13222	861.075	0.13248	861.075	0.12889
0.664	-5.92606	0.664	-5.93085	0.664	-5.4828							0.664	-5.2535	0.664	-5.92606		519.5	0.005	519.5	0.022	--	--	--	--		1069.35	0.67224	1123.35	0.30884	1123.35	0.30231	1123.35	0.29489	1123.35	0.28599	1123.35	0.27412	1123.35	0.26793	1123.35	0.25995	1123.35	0.25362	861.557	0.13288	861.557	0.13326	861.557	0.13011
0.663	-5.9097	0.663	-5.95213	0.663	-5.47771							0.663	-5.2535	0.663	-5.9097		520	0.005	520	0.022	--	--	--	--		1069.84	0.66606	1123.83	0.30972	1123.83	0.30173	1123.83	0.29604	1123.83	0.28669	1123.83	0.27413	1123.83	0.26809	1123.83	0.26096	1123.83	0.25543	862.039	0.13419	862.039	0.13499	862.039	0.13203
0.662	-5.92424	0.662	-5.95213	0.662	-5.4879							0.662	-5.26879	0.662	-5.92424		520.5	0.005	520.5	0.022	--	--	--	--		1070.32	0.65982	1124.32	0.31107	1124.32	0.30157	1124.32	0.29722	1124.32	0.28743	1124.32	0.27426	1124.32	0.26847	1124.32	0.26202	1124.32	0.25737	862.521	0.13593	862.521	0.13728	862.521	0.13429
0.661	-5.95212	0.661	-5.94149	0.661	-5.4879							0.661	-5.26369	0.661	-5.95212		521	0.005	521	0.022	--	--	--	--		1070.8	0.65357	1124.8	0.31256	1124.8	0.3019	1124.8	0.29825	1124.8	0.288	1124.8	0.27451	1124.8	0.26914	1124.8	0.2629	1124.8	0.2591	863.003	0.1377	863.003	0.13954	863.003	0.13633
0.66	-5.90788	0.66	-5.96277	0.66	-5.49299							0.66	-5.2586	0.66	-5.90788		521.5	0.005	521.5	0.022	--	--	--	--		1071.28	0.64733	1125.28	0.31391	1125.28	0.30272	1125.28	0.299	1125.28	0.28823	1125.28	0.27488	1125.28	0.27015	1125.28	0.26341	1125.28	0.26027	863.485	0.13909	863.485	0.14121	863.485	0.13761
0.659	-5.91515	0.659	-5.95745	0.659	-5.49299							0.659	-5.26879	0.659	-5.91515		522	0.005	522	0.022	--	--	--	--		1071.76	0.64105	1125.76	0.31498	1125.76	0.30396	1125.76	0.29948	1125.76	0.28808	1125.76	0.27531	1125.76	0.27147	1125.76	0.26351	1125.76	0.26071	863.967	0.13984	863.967	0.14198	863.967	0.13781
0.658	-5.93576	0.658	-5.93617	0.658	-5.49299							0.658	-5.27389	0.658	-5.93576		522.5	0.005	522.5	0.022	--	--	--	--		1072.24	0.63471	1126.24	0.3158	1126.24	0.30555	1126.24	0.29977	1126.24	0.28766	1126.24	0.27578	1126.24	0.27307	1126.24	0.26334	1126.24	0.26041	864.449	0.13995	864.449	0.14186	864.449	0.13696
0.657	-5.89455	0.657	-5.95745	0.657	-5.4879							0.657	-5.28408	0.657	-5.89455		523	0.005	523	0.022	--	--	--	--		1072.73	0.6283	1126.72	0.31653	1126.72	0.30742	1126.72	0.30004	1126.72	0.28717	1126.72	0.27632	1126.72	0.27484	1126.72	0.26316	1126.72	0.25958	864.932	0.13964	864.932	0.14112	864.932	0.13538
0.656	-5.91333	0.656	-5.93085	0.656	-5.49809							0.656	-5.28917	0.656	-5.91333		523.5	0.005	523.5	0.023	--	--	--	--		1073.21	0.62186	1127.21	0.31735	1127.21	0.30948	1127.21	0.30044	1127.21	0.28684	1127.21	0.27696	1127.21	0.27665	1127.21	0.26324	1127.21	0.25853	865.414	0.13915	865.414	0.14015	865.414	0.13351
0.655	-5.93758	0.655	-5.92021	0.655	-5.49299							0.655	-5.28408	0.655	-5.93758		524	0.005	524	0.023	--	--	--	--		1073.69	0.61543	1127.69	0.31832	1127.69	0.31157	1127.69	0.30108	1127.69	0.28686	1127.69	0.27774	1127.69	0.27832	1127.69	0.26374	1127.69	0.25754	865.896	0.13863	865.896	0.13919	865.896	0.13173
0.654	-5.89273	0.654	-5.95213	0.654	-5.49809							0.654	-5.29427	0.654	-5.89273		524.5	0.005	524.5	0.023	--	--	--	--		1074.17	0.60908	1128.17	0.31944	1128.17	0.31351	1128.17	0.30195	1128.17	0.2873	1128.17	0.27865	1128.17	0.27965	1128.17	0.26462	1128.17	0.25681	866.378	0.13808	866.378	0.13826	866.378	0.13023
0.653	-5.93212	0.653	-5.94681	0.653	-5.4879							0.653	-5.28917	0.653	-5.93212		525	0.005	525	0.023	--	--	--	--		1074.66	0.60287	1128.65	0.32057	1128.65	0.3151	1128.65	0.30303	1128.65	0.28813	1128.65	0.27965	1128.65	0.2805	1128.65	0.26571	1128.65	0.2564	866.86	0.13737	866.86	0.13722	866.86	0.12902
0.652	-5.94848	0.652	-5.96277	0.652	-5.49299							0.652	-5.28917	0.652	-5.94848		525.5	0.005	525.5	0.023	--	--	--	--		1075.14	0.59682	1129.14	0.32162	1129.14	0.31623	1129.14	0.30429	1129.14	0.2893	1129.14	0.2807	1129.14	0.2808	1129.14	0.26678	1129.14	0.2563	867.342	0.13642	867.342	0.13584	867.342	0.12802
0.651	-5.86303	0.651	-5.96277	0.651	-5.50318							0.651	-5.29427	0.651	-5.86303		526	0.005	526	0.023	--	--	--	--		1075.62	0.59098	1129.62	0.32255	1129.62	0.31696	1129.62	0.30572	1129.62	0.29076	1129.62	0.28179	1129.62	0.28063	1129.62	0.26769	1129.62	0.25646	867.824	0.13524	867.824	0.13405	867.824	0.1272
0.65	-5.9097	0.65	-5.94149	0.65	-5.50318							0.65	-5.28917	0.65	-5.9097		526.5	0.005	526.5	0.023	--	--	--	--		1076.1	0.58533	1130.1	0.32346	1130.1	0.3175	1130.1	0.30739	1130.1	0.29245	1130.1	0.28298	1130.1	0.2802	1130.1	0.26844	1130.1	0.25686	868.307	0.13405	868.307	0.13195	868.307	0.12664
0.649	-5.9303	0.649	-5.96809	0.649	-5.49809							0.649	-5.29427	0.649	-5.9303		527	0.005	527	0.023	--	--	--	--		1076.58	0.57989	1130.58	0.32453	1130.58	0.3182	1130.58	0.30934	1130.58	0.29434	1130.58	0.28438	1130.58	0.27981	1130.58	0.26919	1130.58	0.25756	868.789	0.13312	868.789	0.12982	868.789	0.12651
0.648	-5.87758	0.648	-5.94681	0.648	-5.49299							0.648	-5.29936	0.648	-5.87758		527.5	0.005	527.5	0.024	--	--	--	--		1077.07	0.57461	1131.06	0.32591	1131.06	0.31937	1131.06	0.3116	1131.06	0.29639	1131.06	0.2861	1131.06	0.27975	1131.06	0.27018	1131.06	0.25863	869.271	0.13269	869.271	0.12801	869.271	0.12695
0.647	-5.92242	0.647	-5.94149	0.647	-5.50318							0.647	-5.30955	0.647	-5.92242		528	0.005	528	0.024	--	--	--	--		1077.55	0.56946	1131.55	0.32766	1131.55	0.3212	1131.55	0.31409	1131.55	0.29846	1131.55	0.28819	1131.55	0.28022	1131.55	0.27155	1131.55	0.26014	869.753	0.13281	869.753	0.12674	869.753	0.12795
0.646	-5.94485	0.646	-5.96809	0.646	-5.51338							0.646	-5.31975	0.646	-5.94485		528.5	0.005	528.5	0.024	--	--	--	--		1078.03	0.56439	1132.03	0.32973	1132.03	0.32365	1132.03	0.31666	1132.03	0.30042	1132.03	0.2906	1132.03	0.28128	1132.03	0.27331	1132.03	0.2621	870.235	0.13333	870.235	0.12609	870.235	0.12932
0.645	-5.88	0.645	-5.93085	0.645	-5.50318							0.645	-5.31975	0.645	-5.88		529	0.005	529	0.024	--	--	--	--		1078.51	0.55939	1132.51	0.33195	1132.51	0.32647	1132.51	0.31915	1132.51	0.30216	1132.51	0.2932	1132.51	0.28288	1132.51	0.27531	1132.51	0.26444	870.717	0.13398	870.717	0.12595	870.717	0.13072
0.644	-5.92788	0.644	-5.94149	0.644	-5.51338							0.644	-5.31975	0.644	-5.92788		529.5	0.005	529.5	0.024	--	--	--	--		1078.99	0.55444	1132.99	0.33412	1132.99	0.32931	1132.99	0.32147	1132.99	0.30365	1132.99	0.29577	1132.99	0.28486	1132.99	0.2773	1132.99	0.26706	871.199	0.13451	871.199	0.12618	871.199	0.13178
0.643	-5.92788	0.643	-5.96809	0.643	-5.51338							0.643	-5.32484	0.643	-5.92788		530	0.005	530	0.024	--	--	--	--		1079.48	0.54957	1133.47	0.33616	1133.47	0.33187	1133.47	0.32363	1133.47	0.30503	1133.47	0.29815	1133.47	0.2871	1133.47	0.27906	1133.47	0.26986	871.681	0.1348	871.681	0.12666	871.681	0.13225
0.642	-5.88545	0.642	-5.92021	0.642	-5.50828							0.642	-5.34013	0.642	-5.88545		530.5	0.005	530.5	0.024	--	--	--	--		1079.96	0.54481	1133.96	0.3381	1133.96	0.33402	1133.96	0.32574	1133.96	0.30657	1133.96	0.30028	1133.96	0.28953	1133.96	0.28054	1133.96	0.27279	872.163	0.1349	872.163	0.12742	872.163	0.13207
0.641	-5.90788	0.641	-5.94149	0.641	-5.51338							0.641	-5.32484	0.641	-5.90788		531	0.005	531	0.024	--	--	--	--		1080.44	0.54015	1134.44	0.34011	1134.44	0.33588	1134.44	0.32798	1134.44	0.30856	1134.44	0.30222	1134.44	0.29216	1134.44	0.28185	1134.44	0.27583	872.646	0.13491	872.646	0.12848	872.646	0.13135
0.64	-5.91333	0.64	-5.96809	0.64	-5.49809							0.64	-5.31975	0.64	-5.91333		531.5	0.005	531.5	0.025	--	--	--	--		1080.92	0.53554	1134.92	0.34238	1134.92	0.33772	1134.92	0.33051	1134.92	0.31124	1134.92	0.30412	1134.92	0.29506	1134.92	0.28324	1134.92	0.279	873.128	0.1349	873.128	0.12983	873.128	0.13025
0.639	-5.8703	0.639	-5.91489	0.639	-5.49299							0.639	-5.33503	0.639	-5.8703		532	0.005	532	0.025	--	--	--	--		1081.41	0.53087	1135.4	0.34508	1135.4	0.33987	1135.4	0.33338	1135.4	0.31465	1135.4	0.30619	1135.4	0.29827	1135.4	0.285	1135.4	0.28228	873.61	0.1348	873.61	0.13131	873.61	0.12895
0.638	-5.91333	0.638	-5.93617	0.638	-5.50318							0.638	-5.32994	0.638	-5.91333		532.5	0.005	532.5	0.025	--	--	--	--		1081.89	0.52602	1135.89	0.34826	1135.89	0.34258	1135.89	0.33652	1135.89	0.31865	1135.89	0.3086	1135.89	0.30177	1135.89	0.2873	1135.89	0.28564	874.092	0.13444	874.092	0.1326	874.092	0.12755
0.637	-5.9097	0.637	-5.96277	0.637	-5.50828							0.637	-5.33503	0.637	-5.9097		533	0.005	533	0.025	--	--	--	--		1082.37	0.52092	1136.37	0.35186	1136.37	0.3459	1136.37	0.33978	1136.37	0.32292	1136.37	0.31143	1136.37	0.30545	1136.37	0.29017	1136.37	0.28901	874.574	0.13362	874.574	0.13332	874.574	0.12616
0.636	-5.89636	0.636	-5.91489	0.636	-5.51847							0.636	-5.34013	0.636	-5.89636		533.5	0.005	533.5	0.025	--	--	--	--		1082.85	0.51556	1136.85	0.35577	1136.85	0.34972	1136.85	0.34299	1136.85	0.32712	1136.85	0.31465	1136.85	0.30916	1136.85	0.29346	1136.85	0.29232	875.056	0.13234	875.056	0.13321	875.056	0.12491
0.635	-5.91152	0.635	-5.96809	0.635	-5.52357							0.635	-5.34013	0.635	-5.91152		534	0.005	534	0.025	--	--	--	--		1083.33	0.51006	1137.33	0.35989	1137.33	0.35379	1137.33	0.34607	1137.33	0.33098	1137.33	0.31817	1137.33	0.31272	1137.33	0.29693	1137.33	0.29557	875.538	0.13079	875.538	0.13222	875.538	0.12401
0.634	-5.89273	0.634	-5.9734	0.634	-5.51847							0.634	-5.33503	0.634	-5.89273		534.5	0.005	534.5	0.025	--	--	--	--		1083.82	0.50459	1137.81	0.36417	1137.81	0.35789	1137.81	0.349	1137.81	0.33437	1137.81	0.32186	1137.81	0.31606	1137.81	0.3004	1137.81	0.2988	876.02	0.12936	876.02	0.13057	876.02	0.12371
0.633	-5.89273	0.633	-5.91489	0.633	-5.51847							0.633	-5.33503	0.633	-5.89273		535	0.005	535	0.025	--	--	--	--		1084.3	0.49935	1138.3	0.36858	1138.3	0.36188	1138.3	0.35188	1138.3	0.33736	1138.3	0.3256	1138.3	0.31918	1138.3	0.30372	1138.3	0.30205	876.503	0.12846	876.503	0.12864	876.503	0.1242
0.632	-5.90424	0.632	-5.96277	0.632	-5.51847							0.632	-5.33503	0.632	-5.90424		535.5	0.005	535.5	0.025	--	--	--	--		1084.78	0.49447	1138.78	0.37312	1138.78	0.36575	1138.78	0.35481	1138.78	0.3401	1138.78	0.32926	1138.78	0.32217	1138.78	0.30691	1138.78	0.30537	876.985	0.12833	876.985	0.12681	876.985	0.12546
0.631	-5.89818	0.631	-5.95213	0.631	-5.52357							0.631	-5.33503	0.631	-5.89818		536	0.005	536	0.025	--	--	--	--		1085.26	0.48995	1139.26	0.37774	1139.26	0.36958	1139.26	0.35787	1139.26	0.34279	1139.26	0.3328	1139.26	0.3252	1139.26	0.31005	1139.26	0.30871	877.467	0.12889	877.467	0.12531	877.467	0.12726
0.63	-5.89636	0.63	-5.92021	0.63	-5.52357							0.63	-5.33503	0.63	-5.89636		536.5	0.005	536.5	0.026	--	--	--	--		1085.74	0.48573	1139.74	0.38234	1139.74	0.37352	1139.74	0.36111	1139.74	0.34559	1139.74	0.33618	1139.74	0.3284	1139.74	0.31325	1139.74	0.31198	877.949	0.12978	877.949	0.12419	877.949	0.12918
0.629	-5.89455	0.629	-5.96277	0.629	-5.52357							0.629	-5.34013	0.629	-5.89455		537	0.006	537	0.026	--	--	--	--		1086.23	0.48165	1140.22	0.38682	1140.22	0.37767	1140.22	0.36453	1140.22	0.34864	1140.22	0.33943	1140.22	0.33188	1140.22	0.31659	1140.22	0.31505	878.431	0.13052	878.431	0.12333	878.431	0.13078
0.628	-5.88182	0.628	-5.94681	0.628	-5.52357							0.628	-5.34522	0.628	-5.88182		537.5	0.006	537.5	0.026	--	--	--	--		1086.71	0.4776	1140.71	0.39112	1140.71	0.38207	1140.71	0.36811	1140.71	0.352	1140.71	0.34262	1140.71	0.33568	1140.71	0.32008	1140.71	0.31782	878.913	0.13074	878.913	0.12257	878.913	0.1318
0.627	-5.91152	0.627	-5.92021	0.627	-5.51847							0.627	-5.34013	0.627	-5.91152		538	0.006	538	0.026	--	--	--	--		1087.19	0.47353	1141.19	0.39531	1141.19	0.38667	1141.19	0.37191	1141.19	0.35575	1141.19	0.34585	1141.19	0.33976	1141.19	0.32368	1141.19	0.32031	879.395	0.13032	879.395	0.12189	879.395	0.13221
0.626	-5.88545	0.626	-5.95745	0.626	-5.51338							0.626	-5.35541	0.626	-5.88545		538.5	0.006	538.5	0.026	--	--	--	--		1087.67	0.46946	1141.67	0.39954	1141.67	0.39136	1141.67	0.37596	1141.67	0.35993	1141.67	0.34926	1141.67	0.34404	1141.67	0.32732	1141.67	0.32267	879.877	0.12947	879.877	0.12133	879.877	0.13223
0.625	-5.89273	0.625	-5.94681	0.625	-5.51338							0.625	-5.35032	0.625	-5.89273		539	0.006	539	0.026	--	--	--	--		1088.15	0.4655	1142.15	0.40403	1142.15	0.39601	1142.15	0.38032	1142.15	0.36452	1142.15	0.35295	1142.15	0.34842	1142.15	0.3309	1142.15	0.32511	880.36	0.12859	880.36	0.12101	880.36	0.13218
0.624	-5.91515	0.624	-5.92021	0.624	-5.51338							0.624	-5.35541	0.624	-5.91515		539.5	0.006	539.5	0.026	--	--	--	--		1088.64	0.46171	1142.63	0.40891	1142.63	0.40048	1142.63	0.38495	1142.63	0.36944	1142.63	0.35695	1142.63	0.35278	1142.63	0.33435	1142.63	0.32786	880.842	0.12805	880.842	0.12093	880.842	0.13223
0.623	-5.88727	0.623	-5.94681	0.623	-5.52357							0.623	-5.35541	0.623	-5.88727		540	0.006	540	0.026	--	--	--	--		1089.12	0.45812	1143.12	0.41417	1143.12	0.40468	1143.12	0.38973	1143.12	0.37447	1143.12	0.36121	1143.12	0.35701	1143.12	0.33762	1143.12	0.33105	881.324	0.12804	881.324	0.12098	881.324	0.13232
0.622	-5.90182	0.622	-5.94149	0.622	-5.52866							0.622	-5.35541	0.622	-5.90182		540.5	0.006	540.5	0.026	--	--	--	--		1089.6	0.45467	1143.6	0.41966	1143.6	0.40855	1143.6	0.39449	1143.6	0.37934	1143.6	0.3656	1143.6	0.36101	1143.6	0.34067	1143.6	0.33466	881.806	0.12847	881.806	0.12088	881.806	0.13215
0.621	-5.91515	0.621	-5.91489	0.621	-5.53376							0.621	-5.36561	0.621	-5.91515		541	0.006	541	0.026	--	--	--	--		1090.08	0.45125	1144.08	0.42507	1144.08	0.41212	1144.08	0.39904	1144.08	0.38378	1144.08	0.36998	1144.08	0.36472	1144.08	0.34354	1144.08	0.33852	882.288	0.12907	882.288	0.12036	882.288	0.13136
0.62	-5.87758	0.62	-5.93617	0.62	-5.53885							0.62	-5.36561	0.62	-5.87758		541.5	0.006	541.5	0.026	--	--	--	--		1090.57	0.44776	1144.56	0.43015	1144.56	0.41549	1144.56	0.40329	1144.56	0.38764	1144.56	0.37424	1144.56	0.3681	1144.56	0.34631	1144.56	0.34243	882.77	0.12956	882.77	0.11931	882.77	0.12974
0.619	-5.90182	0.619	-5.91489	0.619	-5.53376							0.619	-5.3707	0.619	-5.90182		542	0.006	542	0.026	--	--	--	--		1091.05	0.44413	1145.05	0.43476	1145.05	0.41882	1145.05	0.40729	1145.05	0.39098	1145.05	0.37835	1145.05	0.3712	1145.05	0.34916	1145.05	0.34617	883.252	0.12976	883.252	0.11794	883.252	0.12743
0.618	-5.92606	0.618	-5.93085	0.618	-5.53376							0.618	-5.3707	0.618	-5.92606		542.5	0.006	542.5	0.026	--	--	--	--		1091.53	0.44039	1145.53	0.43894	1145.53	0.4223	1145.53	0.41123	1145.53	0.394	1145.53	0.38241	1145.53	0.37411	1145.53	0.35231	1145.53	0.34963	883.735	0.12968	883.735	0.11666	883.735	0.12488
0.617	-5.86667	0.617	-5.93617	0.617	-5.53376							0.617	-5.36561	0.617	-5.86667		543	0.006	543	0.026	--	--	--	--		1092.01	0.43661	1146.01	0.4429	1146.01	0.4261	1146.01	0.41533	1146.01	0.39703	1146.01	0.38653	1146.01	0.37694	1146.01	0.356	1146.01	0.3528	884.217	0.12938	884.217	0.116	884.217	0.12274
0.616	-5.90606	0.616	-5.91489	0.616	-5.53376							0.616	-5.3758	0.616	-5.90606		543.5	0.006	543.5	0.026	--	--	--	--		1092.49	0.43287	1146.49	0.44693	1146.49	0.4303	1146.49	0.41976	1146.49	0.4004	1146.49	0.3908	1146.49	0.3798	1146.49	0.36038	1146.49	0.35576	884.699	0.12892	884.699	0.11629	884.699	0.12157
0.615	-5.92788	0.615	-5.94681	0.615	-5.53885							0.615	-5.36561	0.615	-5.92788		544	0.006	544	0.027	--	--	--	--		1092.98	0.42921	1146.97	0.45122	1146.97	0.43486	1146.97	0.42455	1146.97	0.40425	1146.97	0.39522	1146.97	0.38278	1146.97	0.36546	1146.97	0.35858	885.181	0.12827	885.181	0.11754	885.181	0.1216
0.614	-5.85939	0.614	-5.94149	0.614	-5.54395							0.614	-5.3707	0.614	-5.85939		544.5	0.006	544.5	0.027	--	--	--	--		1093.46	0.42565	1147.46	0.45582	1147.46	0.43964	1147.46	0.42956	1147.46	0.40858	1147.46	0.39964	1147.46	0.38594	1147.46	0.3711	1147.46	0.36135	885.663	0.12729	885.663	0.11939	885.663	0.12269
0.613	-5.88727	0.613	-5.91489	0.613	-5.54904							0.613	-5.3707	0.613	-5.88727		545	0.006	545	0.027	--	--	--	--		1093.94	0.42213	1147.94	0.46063	1147.94	0.44447	1147.94	0.43455	1147.94	0.4132	1147.94	0.40387	1147.94	0.3893	1147.94	0.377	1147.94	0.36409	886.145	0.12591	886.145	0.12124	886.145	0.12437
0.612	-5.91879	0.612	-5.95745	0.612	-5.54395							0.612	-5.3707	0.612	-5.91879		545.5	0.006	545.5	0.027	--	--	--	--		1094.42	0.41865	1148.42	0.46546	1148.42	0.44919	1148.42	0.4393	1148.42	0.41791	1148.42	0.40769	1148.42	0.39288	1148.42	0.38282	1148.42	0.36683	886.627	0.12424	886.627	0.12253	886.627	0.12609
0.611	-5.86485	0.611	-5.93617	0.611	-5.54395							0.611	-5.3758	0.611	-5.86485		546	0.006	546	0.027	--	--	--	--		1094.9	0.41522	1148.9	0.47016	1148.9	0.45372	1148.9	0.44369	1148.9	0.42254	1148.9	0.411	1148.9	0.39668	1148.9	0.38826	1148.9	0.36961	887.109	0.12261	887.109	0.12294	887.109	0.12742
0.61	-5.90182	0.61	-5.94149	0.61	-5.55414							0.61	-5.3758	0.61	-5.90182		546.5	0.006	546.5	0.027	--	--	--	--		1095.39	0.4119	1149.38	0.47465	1149.38	0.45809	1149.38	0.44777	1149.38	0.42706	1149.38	0.41385	1149.38	0.40065	1149.38	0.39313	1149.38	0.37249	887.591	0.12155	887.591	0.12252	887.591	0.12819
0.609	-5.9097	0.609	-5.94681	0.609	-5.54395							0.609	-5.3758	0.609	-5.9097		547	0.006	547	0.027	--	--	--	--		1095.87	0.40874	1149.87	0.47898	1149.87	0.46237	1149.87	0.45168	1149.87	0.43153	1149.87	0.41642	1149.87	0.40472	1149.87	0.3974	1149.87	0.37556	888.074	0.12151	888.074	0.12156	888.074	0.12841
0.608	-5.87576	0.608	-5.93617	0.608	-5.53885							0.608	-5.38089	0.608	-5.87576		547.5	0.006	547.5	0.027	--	--	--	--		1096.35	0.40576	1150.35	0.48327	1150.35	0.46665	1150.35	0.45559	1150.35	0.43603	1150.35	0.41896	1150.35	0.40872	1150.35	0.40114	1150.35	0.37885	888.556	0.12267	888.556	0.12045	888.556	0.12818
0.607	-5.90182	0.607	-5.93085	0.607	-5.54395							0.607	-5.39108	0.607	-5.90182		548	0.006	548	0.027	--	--	--	--		1096.83	0.40291	1150.83	0.48757	1150.83	0.47091	1150.83	0.45956	1150.83	0.44058	1150.83	0.42167	1150.83	0.41249	1150.83	0.40447	1150.83	0.38228	889.038	0.1248	889.038	0.11942	889.038	0.12753
0.606	-5.90424	0.606	-5.95745	0.606	-5.53376							0.606	-5.39618	0.606	-5.90424		548.5	0.006	548.5	0.027	--	--	--	--		1097.32	0.40004	1151.31	0.49189	1151.31	0.47508	1151.31	0.46355	1151.31	0.44504	1151.31	0.42467	1151.31	0.41584	1151.31	0.4075	1151.31	0.38574	889.52	0.12728	889.52	0.11846	889.52	0.12633
0.605	-5.86667	0.605	-5.92553	0.605	-5.54395							0.605	-5.39108	0.605	-5.86667		549	0.006	549	0.028	--	--	--	--		1097.8	0.39702	1151.8	0.4961	1151.8	0.47902	1151.8	0.46741	1151.8	0.44922	1151.8	0.42794	1151.8	0.41869	1151.8	0.41031	1151.8	0.38906	890.002	0.12934	890.002	0.11739	890.002	0.12444
0.604	-5.90182	0.604	-5.92553	0.604	-5.53885							0.604	-5.38599	0.604	-5.90182		549.5	0.006	549.5	0.028	--	--	--	--		1098.28	0.39379	1152.28	0.50004	1152.28	0.48261	1152.28	0.47099	1152.28	0.45289	1152.28	0.4314	1152.28	0.42108	1152.28	0.41293	1152.28	0.39212	890.484	0.13036	890.484	0.11599	890.484	0.12183
0.603	-5.87576	0.603	-5.95213	0.603	-5.52866							0.603	-5.39108	0.603	-5.87576		550	0.006	550	0.028	--	--	--	--		1098.76	0.39038	1152.76	0.50359	1152.76	0.48584	1152.76	0.47423	1152.76	0.45594	1152.76	0.43491	1152.76	0.42321	1152.76	0.41542	1152.76	0.39492	890.966	0.13011	890.966	0.1142	890.966	0.11869
0.602	-5.86485	0.602	-5.89894	0.602	-5.53376							0.602	-5.3758	0.602	-5.86485		550.5	0.006	550.5	0.028	--	--	--	--		1099.24	0.38698	1153.24	0.50673	1153.24	0.48878	1153.24	0.47721	1153.24	0.45841	1153.24	0.43838	1153.24	0.42534	1153.24	0.41783	1153.24	0.3976	891.448	0.12879	891.448	0.1122	891.448	0.11552
0.601	-5.88182	0.601	-5.92021	0.601	-5.54395							0.601	-5.38599	0.601	-5.88182		551	0.006	551	0.027	--	--	--	--		1099.73	0.38385	1153.72	0.50955	1153.72	0.49163	1153.72	0.4801	1153.72	0.46053	1153.72	0.4418	1153.72	0.42776	1153.72	0.42023	1153.72	0.40039	891.931	0.12691	891.931	0.11035	891.931	0.11297
0.6	-5.88545	0.6	-5.95745	0.6	-5.54395							0.6	-5.39108	0.6	-5.88545		551.5	0.006	551.5	0.027	--	--	--	--		1100.21	0.38122	1154.21	0.51223	1154.21	0.49458	1154.21	0.48311	1154.21	0.46255	1154.21	0.44518	1154.21	0.43064	1154.21	0.42268	1154.21	0.40351	892.413	0.12502	892.413	0.10902	892.413	0.11161
0.599	-5.87758	0.599	-5.90426	0.599	-5.54904							0.599	-5.39618	0.599	-5.87758		552	0.006	552	0.028	--	--	--	--		1100.69	0.37921	1154.69	0.51494	1154.69	0.49775	1154.69	0.48633	1154.69	0.4647	1154.69	0.44852	1154.69	0.43399	1154.69	0.42518	1154.69	0.40702	892.895	0.12349	892.895	0.10841	892.895	0.1117
0.598	-5.88545	0.598	-5.93085	0.598	-5.54904							0.598	-5.40127	0.598	-5.88545		552.5	0.006	552.5	0.028	--	--	--	--		1101.17	0.3778	1155.17	0.5178	1155.17	0.50111	1155.17	0.48976	1155.17	0.4671	1155.17	0.45182	1155.17	0.43767	1155.17	0.42762	1155.17	0.41085	893.377	0.12237	893.377	0.10851	893.377	0.11315
0.597	-5.90182	0.597	-5.95213	0.597	-5.55924							0.597	-5.40127	0.597	-5.90182		553	0.006	553	0.028	--	--	--	--		1101.65	0.37682	1155.65	0.52084	1155.65	0.50453	1155.65	0.49321	1155.65	0.46971	1155.65	0.45504	1155.65	0.44145	1155.65	0.42985	1155.65	0.41474	893.859	0.12151	893.859	0.1091	893.859	0.11552
0.596	-5.88	0.596	-5.89362	0.596	-5.55924							0.596	-5.40127	0.596	-5.88		553.5	0.006	553.5	0.028	--	--	--	--		1102.14	0.37602	1156.13	0.52404	1156.13	0.50782	1156.13	0.49651	1156.13	0.47239	1156.13	0.45814	1156.13	0.44512	1156.13	0.43169	1156.13	0.41838	894.341	0.12073	894.341	0.10996	894.341	0.11823
0.595	-5.89818	0.595	-5.94149	0.595	-5.55414							0.595	-5.40637	0.595	-5.89818		554	0.006	554	0.028	--	--	--	--		1102.62	0.37519	1156.62	0.52735	1156.62	0.51081	1156.62	0.49951	1156.62	0.47503	1156.62	0.46112	1156.62	0.44854	1156.62	0.43303	1156.62	0.42152	894.823	0.11995	894.823	0.11097	894.823	0.12081
0.594	-5.88545	0.594	-5.95745	0.594	-5.55414							0.594	-5.39618	0.594	-5.88545		554.5	0.006	554.5	0.029	--	--	--	--		1103.1	0.37416	1157.1	0.53077	1157.1	0.51346	1157.1	0.50217	1157.1	0.47757	1157.1	0.46403	1157.1	0.45171	1157.1	0.43389	1157.1	0.42407	895.305	0.11931	895.305	0.11223	895.305	0.123
0.593	-5.88545	0.593	-5.90426	0.593	-5.55414							0.593	-5.39108	0.593	-5.88545		555	0.006	555	0.029	--	--	--	--		1103.58	0.37288	1157.58	0.53436	1157.58	0.51582	1157.58	0.5046	1157.58	0.48005	1157.58	0.46694	1157.58	0.45468	1157.58	0.43444	1157.58	0.42612	895.788	0.11903	895.788	0.11393	895.788	0.12482
0.592	-5.88364	0.592	-5.93085	0.592	-5.55414							0.592	-5.40127	0.592	-5.88364		555.5	0.006	555.5	0.029	--	--	--	--		1104.07	0.37135	1158.06	0.53815	1158.06	0.51805	1158.06	0.50696	1158.06	0.48255	1158.06	0.4699	1158.06	0.45752	1158.06	0.43499	1158.06	0.42792	896.27	0.11927	896.27	0.11624	896.27	0.12641
0.591	-5.88	0.591	-5.94681	0.591	-5.55924							0.591	-5.41146	0.591	-5.88		556	0.006	556	0.029	--	--	--	--		1104.55	0.36955	1158.55	0.54216	1158.55	0.52034	1158.55	0.50941	1158.55	0.48515	1158.55	0.47289	1158.55	0.46025	1158.55	0.43588	1158.55	0.42972	896.752	0.11998	896.752	0.1191	896.752	0.1279
0.59	-5.88727	0.59	-5.90957	0.59	-5.56943							0.59	-5.41146	0.59	-5.88727		556.5	0.006	556.5	0.029	--	--	--	--		1105.03	0.36749	1159.03	0.5463	1159.03	0.52284	1159.03	0.51202	1159.03	0.48786	1159.03	0.47579	1159.03	0.46279	1159.03	0.43739	1159.03	0.43172	897.234	0.1209	897.234	0.12222	897.234	0.12933
0.589	-5.86667	0.589	-5.94681	0.589	-5.56943							0.589	-5.41146	0.589	-5.86667		557	0.006	557	0.03	--	--	--	--		1105.51	0.3651	1159.51	0.55046	1159.51	0.52568	1159.51	0.51483	1159.51	0.49062	1159.51	0.47843	1159.51	0.46503	1159.51	0.4397	1159.51	0.43402	897.716	0.12165	897.716	0.12508	897.716	0.13062
0.588	-5.89455	0.588	-5.92553	0.588	-5.56943							0.588	-5.41146	0.588	-5.89455		557.5	0.006	557.5	0.03	--	--	--	--		1105.99	0.36235	1159.99	0.55446	1159.99	0.52892	1159.99	0.51782	1159.99	0.49337	1159.99	0.48064	1159.99	0.46691	1159.99	0.44282	1159.99	0.43657	898.198	0.12194	898.198	0.12718	898.198	0.13167
0.587	-5.89273	0.587	-5.90426	0.587	-5.56433							0.587	-5.40637	0.587	-5.89273		558	0.006	558	0.03	--	--	--	--		1106.48	0.35923	1160.47	0.55819	1160.47	0.53259	1160.47	0.52098	1160.47	0.49607	1160.47	0.48236	1160.47	0.46846	1160.47	0.44661	1160.47	0.43928	898.68	0.12173	898.68	0.12818	898.68	0.13241
0.586	-5.86121	0.586	-5.93617	0.586	-5.57452							0.586	-5.41146	0.586	-5.86121		558.5	0.006	558.5	0.03	--	--	--	--		1106.96	0.35576	1160.96	0.56158	1160.96	0.5367	1160.96	0.52437	1160.96	0.49877	1160.96	0.48365	1160.96	0.46986	1160.96	0.45084	1160.96	0.44207	899.163	0.12126	899.163	0.12805	899.163	0.1329
0.585	-5.88364	0.585	-5.92553	0.585	-5.56943							0.585	-5.40637	0.585	-5.88364		559	0.006	559	0.03	--	--	--	--		1107.44	0.35206	1161.44	0.56466	1161.44	0.54121	1161.44	0.52805	1161.44	0.50158	1161.44	0.48473	1161.44	0.47136	1161.44	0.4552	1161.44	0.44488	899.645	0.12093	899.645	0.12702	899.645	0.13324
0.584	-5.91333	0.584	-5.91489	0.584	-5.56943							0.584	-5.41146	0.584	-5.91333		559.5	0.006	559.5	0.03	--	--	--	--		1107.92	0.34827	1161.92	0.56748	1161.92	0.54602	1161.92	0.53204	1161.92	0.50461	1161.92	0.48589	1161.92	0.47324	1161.92	0.45942	1161.92	0.44769	900.127	0.12105	900.127	0.12541	900.127	0.13351
0.583	-5.86121	0.583	-5.94149	0.583	-5.56433							0.583	-5.41146	0.583	-5.86121		560	0.006	560	0.03	--	--	--	--		1108.4	0.34454	1162.4	0.5701	1162.4	0.55093	1162.4	0.53625	1162.4	0.5079	1162.4	0.48739	1162.4	0.47569	1162.4	0.46328	1162.4	0.45049	900.609	0.12172	900.609	0.12355	900.609	0.13369
0.582	-5.88182	0.582	-5.92021	0.582	-5.56433							0.582	-5.41656	0.582	-5.88182		560.5	0.006	560.5	0.031	--	--	--	--		1108.89	0.34105	1162.88	0.57253	1162.88	0.55568	1162.88	0.5405	1162.88	0.51138	1162.88	0.48942	1162.88	0.47877	1162.88	0.46664	1162.88	0.45324	901.091	0.12271	901.091	0.1216	901.091	0.13362
0.581	-5.91515	0.581	-5.90957	0.581	-5.56433							0.581	-5.43185	0.581	-5.91515		561	0.007	561	0.031	--	--	--	--		1109.37	0.33796	1163.37	0.57483	1163.37	0.56002	1163.37	0.54455	1163.37	0.51486	1163.37	0.492	1163.37	0.48243	1163.37	0.4695	1163.37	0.45589	901.573	0.12364	901.573	0.11963	901.573	0.13313
0.58	-5.84424	0.58	-5.94149	0.58	-5.55924							0.58	-5.42166	0.58	-5.84424		561.5	0.007	561.5	0.031	--	--	--	--		1109.85	0.33543	1163.85	0.57705	1163.85	0.56375	1163.85	0.54818	1163.85	0.51812	1163.85	0.4951	1163.85	0.48649	1163.85	0.47198	1163.85	0.45838	902.055	0.12418	902.055	0.1177	902.055	0.13214
0.579	-5.88	0.579	-5.91489	0.579	-5.56943							0.579	-5.42675	0.579	-5.88		562	0.007	562	0.031	--	--	--	--		1110.33	0.33361	1164.33	0.57931	1164.33	0.56685	1164.33	0.55131	1164.33	0.52098	1164.33	0.49862	1164.33	0.49078	1164.33	0.47426	1164.33	0.46065	902.537	0.12419	902.537	0.11594	902.537	0.13071
0.578	-5.91697	0.578	-5.90957	0.578	-5.56943							0.578	-5.42675	0.578	-5.91697		562.5	0.007	562.5	0.031	--	--	--	--		1110.82	0.33257	1164.81	0.5818	1164.81	0.56943	1164.81	0.55401	1164.81	0.52338	1164.81	0.50246	1164.81	0.49511	1164.81	0.47655	1164.81	0.46273	903.019	0.12385	903.019	0.11461	903.019	0.1291
0.577	-5.85394	0.577	-5.93085	0.577	-5.56943							0.577	-5.42675	0.577	-5.85394		563	0.007	563	0.031	--	--	--	--		1111.3	0.33228	1165.3	0.58472	1165.3	0.57173	1165.3	0.55649	1165.3	0.52541	1165.3	0.50656	1165.3	0.49934	1165.3	0.47901	1165.3	0.46463	903.502	0.12352	903.502	0.11397	903.502	0.12761
0.576	-5.91515	0.576	-5.90426	0.576	-5.56943							0.576	-5.43185	0.576	-5.91515		563.5	0.007	563.5	0.031	--	--	--	--		1111.78	0.33259	1165.78	0.58819	1165.78	0.57402	1165.78	0.55901	1165.78	0.52723	1165.78	0.51088	1165.78	0.50331	1165.78	0.48171	1165.78	0.46643	903.984	0.12355	903.984	0.11421	903.984	0.12648
0.575	-5.90606	0.575	-5.90957	0.575	-5.57452							0.575	-5.42675	0.575	-5.90606		564	0.007	564	0.031	--	--	--	--		1112.26	0.33317	1166.26	0.59224	1166.26	0.57648	1166.26	0.56175	1166.26	0.52904	1166.26	0.51535	1166.26	0.50688	1166.26	0.48458	1166.26	0.46815	904.466	0.12412	904.466	0.11525	904.466	0.12575
0.574	-5.86121	0.574	-5.92553	0.574	-5.57452							0.574	-5.43185	0.574	-5.86121		564.5	0.007	564.5	0.032	--	--	--	--		1112.74	0.33369	1166.74	0.59674	1166.74	0.57919	1166.74	0.5648	1166.74	0.531	1166.74	0.51985	1166.74	0.50991	1166.74	0.48752	1166.74	0.46979	904.948	0.12515	904.948	0.1168	904.948	0.12529
0.573	-5.88545	0.573	-5.91489	0.573	-5.57452							0.573	-5.42675	0.573	-5.88545		565	0.007	565	0.032	--	--	--	--		1113.23	0.33381	1167.22	0.60147	1167.22	0.58215	1167.22	0.56813	1167.22	0.53322	1167.22	0.52421	1167.22	0.51235	1167.22	0.49037	1167.22	0.47135	905.43	0.12641	905.43	0.11841	905.43	0.12489
0.572	-5.89273	0.572	-5.93085	0.572	-5.57452							0.572	-5.42675	0.572	-5.89273		565.5	0.007	565.5	0.032	--	--	--	--		1113.71	0.33338	1167.71	0.6062	1167.71	0.58531	1167.71	0.57164	1167.71	0.53574	1167.71	0.52826	1167.71	0.51428	1167.71	0.49306	1167.71	0.47288	905.912	0.12767	905.912	0.1197	905.912	0.12446
0.571	-5.86485	0.571	-5.91489	0.571	-5.56943							0.571	-5.42675	0.571	-5.86485		566	0.007	566	0.032	--	--	--	--		1114.19	0.33242	1168.19	0.61079	1168.19	0.58867	1168.19	0.57527	1168.19	0.53861	1168.19	0.53187	1168.19	0.51594	1168.19	0.4956	1168.19	0.47447	906.394	0.12887	906.394	0.12051	906.394	0.12405
0.57	-5.87758	0.57	-5.91489	0.57	-5.56943							0.57	-5.42675	0.57	-5.87758		566.5	0.007	566.5	0.032	--	--	--	--		1114.67	0.33112	1168.67	0.61518	1168.67	0.59229	1168.67	0.57903	1168.67	0.54189	1168.67	0.53501	1168.67	0.5177	1168.67	0.49809	1168.67	0.47628	906.876	0.13012	906.876	0.12097	906.876	0.1239
0.569	-5.87576	0.569	-5.94149	0.569	-5.56943							0.569	-5.43185	0.569	-5.87576		567	0.007	567	0.032	--	--	--	--		1115.15	0.32978	1169.15	0.61941	1169.15	0.59627	1169.15	0.58299	1169.15	0.54565	1169.15	0.53778	1169.15	0.51993	1169.15	0.50067	1169.15	0.4785	907.359	0.13165	907.359	0.12137	907.359	0.1243
0.568	-5.87576	0.568	-5.91489	0.568	-5.57452							0.568	-5.43185	0.568	-5.87576		567.5	0.007	567.5	0.032	--	--	--	--		1115.64	0.32861	1169.63	0.62357	1169.63	0.60068	1169.63	0.58721	1169.63	0.54986	1169.63	0.54032	1169.63	0.5229	1169.63	0.50345	1169.63	0.48125	907.841	0.13356	907.841	0.12207	907.841	0.12536
0.567	-5.88	0.567	-5.90957	0.567	-5.57962							0.567	-5.43185	0.567	-5.88		568	0.007	568	0.032	--	--	--	--		1116.12	0.32774	1170.12	0.62771	1170.12	0.6055	1170.12	0.5917	1170.12	0.55445	1170.12	0.54284	1170.12	0.52666	1170.12	0.50646	1170.12	0.48455	908.323	0.13574	908.323	0.12321	908.323	0.12693
0.566	-5.87212	0.566	-5.95213	0.566	-5.57962							0.566	-5.43185	0.566	-5.87212		568.5	0.007	568.5	0.032	--	--	--	--		1116.6	0.32713	1170.6	0.63183	1170.6	0.61057	1170.6	0.59637	1170.6	0.5592	1170.6	0.54546	1170.6	0.531	1170.6	0.50967	1170.6	0.48826	908.805	0.13781	908.805	0.12472	908.805	0.12861
0.565	-5.85939	0.565	-5.89362	0.565	-5.57962							0.565	-5.43185	0.565	-5.85939		569	0.007	569	0.032	--	--	--	--		1117.08	0.32664	1171.08	0.63587	1171.08	0.61563	1171.08	0.60102	1171.08	0.56383	1171.08	0.54827	1171.08	0.53555	1171.08	0.51298	1171.08	0.4922	909.287	0.13926	909.287	0.1263	909.287	0.12992
0.564	-5.86848	0.564	-5.92553	0.564	-5.57962							0.564	-5.43185	0.564	-5.86848		569.5	0.007	569.5	0.033	--	--	--	--		1117.57	0.32616	1171.56	0.63979	1171.56	0.62042	1171.56	0.60545	1171.56	0.56812	1171.56	0.55127	1171.56	0.53988	1171.56	0.51634	1171.56	0.49618	909.769	0.1397	909.769	0.12761	909.769	0.13051
0.563	-5.88545	0.563	-5.94681	0.563	-5.57452							0.563	-5.43185	0.563	-5.88545		570	0.007	570	0.033	--	--	--	--		1118.05	0.32566	1172.05	0.64362	1172.05	0.62478	1172.05	0.60955	1172.05	0.57193	1172.05	0.55443	1172.05	0.5437	1172.05	0.51977	1172.05	0.50013	910.251	0.13908	910.251	0.12846	910.251	0.13034
0.562	-5.88182	0.562	-5.90426	0.562	-5.57452							0.562	-5.43694	0.562	-5.88182		570.5	0.007	570.5	0.033	--	--	--	--		1118.53	0.3252	1172.53	0.64741	1172.53	0.62869	1172.53	0.61333	1172.53	0.57534	1172.53	0.55775	1172.53	0.54692	1172.53	0.52336	1172.53	0.50408	910.734	0.13769	910.734	0.12882	910.734	0.12968
0.561	-5.88727	0.561	-5.91489	0.561	-5.56943							0.561	-5.43694	0.561	-5.88727		571	0.007	571	0.033	--	--	--	--		1119.01	0.32496	1173.01	0.65127	1173.01	0.63229	1173.01	0.6169	1173.01	0.57856	1173.01	0.56122	1173.01	0.54969	1173.01	0.5272	1173.01	0.50819	911.216	0.1361	911.216	0.12887	911.216	0.129
0.56	-5.87212	0.56	-5.93617	0.56	-5.57452							0.56	-5.44713	0.56	-5.87212		571.5	0.007	571.5	0.033	--	--	--	--		1119.49	0.32504	1173.49	0.65528	1173.49	0.63578	1173.49	0.62043	1173.49	0.58188	1173.49	0.56485	1173.49	0.55232	1173.49	0.53133	1173.49	0.51259	911.698	0.13489	911.698	0.1288	911.698	0.1287
0.559	-5.88364	0.559	-5.8883	0.559	-5.57962							0.559	-5.44204	0.559	-5.88364		572	0.007	572	0.033	--	--	--	--		1119.98	0.3255	1173.97	0.65943	1173.97	0.63937	1173.97	0.62405	1173.97	0.58558	1173.97	0.56865	1173.97	0.55512	1173.97	0.53572	1173.97	0.51731	912.18	0.13443	912.18	0.12873	912.18	0.12894
0.558	-5.8703	0.558	-5.93085	0.558	-5.58471							0.558	-5.43694	0.558	-5.8703		572.5	0.007	572.5	0.033	--	--	--	--		1120.46	0.32621	1174.46	0.66362	1174.46	0.64317	1174.46	0.62779	1174.46	0.58977	1174.46	0.57261	1174.46	0.55835	1174.46	0.54019	1174.46	0.52224	912.662	0.13474	912.662	0.12863	912.662	0.12953
0.557	-5.85576	0.557	-5.94681	0.557	-5.57962							0.557	-5.45223	0.557	-5.85576		573	0.007	573	0.034	--	--	--	--		1120.94	0.32698	1174.94	0.66774	1174.94	0.64717	1174.94	0.6316	1174.94	0.59441	1174.94	0.57666	1174.94	0.56206	1174.94	0.54454	1174.94	0.5271	913.144	0.13558	913.144	0.12839	913.144	0.13014
0.556	-5.90182	0.556	-5.89362	0.556	-5.57962							0.556	-5.44713	0.556	-5.90182		573.5	0.007	573.5	0.034	--	--	--	--		1121.42	0.32761	1175.42	0.67174	1175.42	0.65129	1175.42	0.63536	1175.42	0.59933	1175.42	0.58072	1175.42	0.5662	1175.42	0.54858	1175.42	0.5316	913.626	0.1366	913.626	0.12792	913.626	0.13043
0.555	-5.84788	0.555	-5.92553	0.555	-5.58981							0.555	-5.44204	0.555	-5.84788		574	0.007	574	0.034	--	--	--	--		1121.9	0.32798	1175.9	0.67569	1175.9	0.65546	1175.9	0.63901	1175.9	0.60431	1175.9	0.5847	1175.9	0.57062	1175.9	0.55222	1175.9	0.53551	914.108	0.13753	914.108	0.12727	914.108	0.13032
0.554	-5.87576	0.554	-5.94681	0.554	-5.57962							0.554	-5.45223	0.554	-5.87576		574.5	0.007	574.5	0.034	--	--	--	--		1122.39	0.32811	1176.38	0.67975	1176.38	0.65964	1176.38	0.64253	1176.38	0.60919	1176.38	0.58854	1176.38	0.57516	1176.38	0.55548	1176.38	0.53879	914.591	0.13831	914.591	0.12668	914.591	0.13003
0.553	-5.90182	0.553	-5.89362	0.553	-5.58471							0.553	-5.45223	0.553	-5.90182		575	0.007	575	0.034	--	--	--	--		1122.87	0.32813	1176.87	0.68417	1176.87	0.66384	1176.87	0.64602	1176.87	0.61389	1176.87	0.59221	1176.87	0.57971	1176.87	0.55849	1176.87	0.54159	915.073	0.13902	915.073	0.12646	915.073	0.12998
0.552	-5.8497	0.552	-5.92553	0.552	-5.5949							0.552	-5.46242	0.552	-5.8497		575.5	0.008	575.5	0.034	--	--	--	--		1123.35	0.32818	1177.35	0.68911	1177.35	0.66812	1177.35	0.64958	1177.35	0.61845	1177.35	0.59575	1177.35	0.58422	1177.35	0.56138	1177.35	0.5442	915.555	0.13979	915.555	0.12684	915.555	0.13056
0.551	-5.88	0.551	-5.92553	0.551	-5.58981							0.551	-5.45732	0.551	-5.88		576	0.008	576	0.034	--	--	--	--		1123.83	0.32837	1177.83	0.69458	1177.83	0.67251	1177.83	0.65331	1177.83	0.62294	1177.83	0.59922	1177.83	0.5887	1177.83	0.56427	1177.83	0.54694	916.037	0.14062	916.037	0.12785	916.037	0.13193
0.55	-5.89818	0.55	-5.89362	0.55	-5.58981							0.55	-5.46242	0.55	-5.89818		576.5	0.008	576.5	0.034	--	--	--	--		1124.32	0.32872	1178.31	0.70044	1178.31	0.67701	1178.31	0.65728	1178.31	0.62745	1178.31	0.60272	1178.31	0.59316	1178.31	0.5672	1178.31	0.55006	916.519	0.14137	916.519	0.12926	916.519	0.13388
0.549	-5.83879	0.549	-5.92553	0.549	-5.5949							0.549	-5.45223	0.549	-5.83879		577	0.008	577	0.035	--	--	--	--		1124.8	0.32912	1178.8	0.7064	1178.8	0.68162	1178.8	0.66149	1178.8	0.63201	1178.8	0.60638	1178.8	0.59762	1178.8	0.57023	1178.8	0.55366	917.001	0.14178	917.001	0.1307	917.001	0.13595
0.548	-5.86667	0.548	-5.90426	0.548	-5.58981							0.548	-5.47261	0.548	-5.86667		577.5	0.008	577.5	0.035	--	--	--	--		1125.28	0.32947	1179.28	0.71222	1179.28	0.68632	1179.28	0.66596	1179.28	0.63664	1179.28	0.61037	1179.28	0.60211	1179.28	0.57346	1179.28	0.55771	917.483	0.14164	917.483	0.13184	917.483	0.13765
0.547	-5.90788	0.547	-5.8883	0.547	-5.58981							0.547	-5.45732	0.547	-5.90788		578	0.008	578	0.035	--	--	--	--		1125.76	0.32969	1179.76	0.71777	1179.76	0.69115	1179.76	0.67074	1179.76	0.64133	1179.76	0.6148	1179.76	0.60664	1179.76	0.57703	1179.76	0.56213	917.965	0.14095	917.965	0.13254	917.965	0.13866
0.546	-5.8497	0.546	-5.92553	0.546	-5.58981							0.546	-5.46752	0.546	-5.8497		578.5	0.008	578.5	0.035	--	--	--	--		1126.24	0.32983	1180.24	0.72309	1180.24	0.69621	1180.24	0.67592	1180.24	0.64608	1180.24	0.61976	1180.24	0.61125	1180.24	0.58116	1180.24	0.56677	918.447	0.13993	918.447	0.13295	918.447	0.13895
0.545	-5.87576	0.545	-5.90426	0.545	-5.5949							0.545	-5.45732	0.545	-5.87576		579	0.008	579	0.035	--	--	--	--		1126.72	0.32998	1180.72	0.72836	1180.72	0.7016	1180.72	0.68157	1180.72	0.6509	1180.72	0.62522	1180.72	0.61594	1180.72	0.586	1180.72	0.57153	918.93	0.13892	918.93	0.13339	918.93	0.13882
0.544	-5.90424	0.544	-5.88298	0.544	-5.6							0.544	-5.45732	0.544	-5.90424		579.5	0.008	579.5	0.035	--	--	--	--		1127.21	0.3303	1181.2	0.7338	1181.2	0.70739	1181.2	0.6877	1181.2	0.65583	1181.2	0.63106	1181.2	0.62071	1181.2	0.59159	1181.2	0.57632	919.412	0.13825	919.412	0.1342	919.412	0.13863
0.543	-5.84788	0.543	-5.93617	0.543	-5.6							0.543	-5.45223	0.543	-5.84788		580	0.008	580	0.035	--	--	--	--		1127.69	0.3309	1181.69	0.73954	1181.69	0.71351	1181.69	0.69413	1181.69	0.66086	1181.69	0.63704	1181.69	0.6255	1181.69	0.59777	1181.69	0.58109	919.894	0.13804	919.894	0.13553	919.894	0.13865
0.542	-5.87758	0.542	-5.90426	0.542	-5.6							0.542	-5.46242	0.542	-5.87758		580.5	0.008	580.5	0.035	--	--	--	--		1128.17	0.33179	1182.17	0.74559	1182.17	0.7198	1182.17	0.70058	1182.17	0.66598	1182.17	0.64287	1182.17	0.63024	1182.17	0.6042	1182.17	0.58575	920.376	0.1382	920.376	0.1373	920.376	0.13895
0.541	-5.89273	0.541	-5.89894	0.541	-5.5949							0.541	-5.45732	0.541	-5.89273		581	0.008	581	0.035	--	--	--	--		1128.65	0.33295	1182.65	0.7518	1182.65	0.72603	1182.65	0.70671	1182.65	0.67117	1182.65	0.64836	1182.65	0.63486	1182.65	0.61047	1182.65	0.59026	920.858	0.13847	920.858	0.13922	920.858	0.13936
0.54	-5.85152	0.54	-5.90957	0.54	-5.5949							0.54	-5.46752	0.54	-5.85152		581.5	0.008	581.5	0.035	--	--	--	--		1129.14	0.33431	1183.13	0.75804	1183.13	0.732	1183.13	0.71225	1183.13	0.67642	1183.13	0.65343	1183.13	0.63936	1183.13	0.61627	1183.13	0.5946	921.34	0.1386	921.34	0.14097	921.34	0.13963
0.539	-5.86848	0.539	-5.90957	0.539	-5.58981							0.539	-5.46242	0.539	-5.86848		582	0.008	582	0.035	--	--	--	--		1129.62	0.33584	1183.62	0.76422	1183.62	0.73764	1183.62	0.71715	1183.62	0.68176	1183.62	0.6582	1183.62	0.64385	1183.62	0.62149	1183.62	0.59885	921.822	0.13853	921.822	0.14235	921.822	0.13964
0.538	-5.87758	0.538	-5.89362	0.538	-5.5949							0.538	-5.45732	0.538	-5.87758		582.5	0.008	582.5	0.035	--	--	--	--		1130.1	0.33757	1184.1	0.77041	1184.1	0.74306	1184.1	0.72164	1184.1	0.68724	1184.1	0.66294	1184.1	0.64847	1184.1	0.62626	1184.1	0.60313	922.304	0.1384	922.304	0.14341	922.304	0.13945
0.537	-5.84606	0.537	-5.90957	0.537	-5.5949							0.537	-5.45223	0.537	-5.84606		583	0.008	583	0.036	--	--	--	--		1130.58	0.33954	1184.58	0.77679	1184.58	0.7485	1184.58	0.72614	1184.58	0.69292	1184.58	0.66799	1184.58	0.65339	1184.58	0.63094	1184.58	0.60761	922.787	0.13851	922.787	0.14434	922.787	0.13934
0.536	-5.88727	0.536	-5.89362	0.536	-5.5949							0.536	-5.45223	0.536	-5.88727		583.5	0.008	583.5	0.036	--	--	--	--		1131.06	0.34179	1185.06	0.78355	1185.06	0.75423	1185.06	0.73111	1185.06	0.69884	1185.06	0.67362	1185.06	0.65871	1185.06	0.63593	1185.06	0.61243	923.269	0.13916	923.269	0.14539	923.269	0.13962
0.535	-5.88182	0.535	-5.90957	0.535	-5.58981							0.535	-5.45223	0.535	-5.88182		584	0.008	584	0.036	--	--	--	--		1131.55	0.3443	1185.55	0.79081	1185.55	0.7604	1185.55	0.73691	1185.55	0.70492	1185.55	0.67994	1185.55	0.66443	1185.55	0.64149	1185.55	0.61762	923.751	0.14045	923.751	0.14668	923.751	0.1405
0.534	-5.86485	0.534	-5.92021	0.534	-5.58981							0.534	-5.46242	0.534	-5.86485		584.5	0.008	584.5	0.036	--	--	--	--		1132.03	0.34696	1186.03	0.79849	1186.03	0.76704	1186.03	0.74364	1186.03	0.71107	1186.03	0.68687	1186.03	0.67043	1186.03	0.6477	1186.03	0.62307	924.233	0.14226	924.233	0.14817	924.233	0.14198
0.533	-5.88	0.533	-5.90957	0.533	-5.58981							0.533	-5.47261	0.533	-5.88		585	0.008	585	0.036	--	--	--	--		1132.51	0.3496	1186.51	0.80639	1186.51	0.774	1186.51	0.75113	1186.51	0.71714	1186.51	0.69418	1186.51	0.67651	1186.51	0.65437	1186.51	0.62863	924.715	0.14433	924.715	0.14966	924.715	0.14387
0.532	-5.87576	0.532	-5.92021	0.532	-5.58471							0.532	-5.46242	0.532	-5.87576		585.5	0.008	585.5	0.036	--	--	--	--		1132.99	0.35212	1186.99	0.81421	1186.99	0.78106	1186.99	0.75901	1186.99	0.72306	1186.99	0.70158	1186.99	0.68253	1186.99	0.6612	1186.99	0.63412	925.197	0.14637	925.197	0.15097	925.197	0.14587
0.531	-5.85576	0.531	-5.91489	0.531	-5.6051							0.531	-5.46752	0.531	-5.85576		586	0.008	586	0.036	--	--	--	--		1133.47	0.35451	1187.47	0.82172	1187.47	0.78801	1187.47	0.76689	1187.47	0.72884	1187.47	0.70882	1187.47	0.68839	1187.47	0.66789	1187.47	0.63946	925.679	0.14824	925.679	0.15202	925.679	0.14776
0.53	-5.86667	0.53	-5.90957	0.53	-5.58981							0.53	-5.46242	0.53	-5.86667		586.5	0.008	586.5	0.036	--	--	--	--		1133.96	0.35692	1187.95	0.82884	1187.95	0.79481	1187.95	0.7745	1187.95	0.73459	1187.95	0.71576	1187.95	0.69413	1187.95	0.67426	1187.95	0.64473	926.161	0.14997	926.161	0.1529	926.161	0.14946
0.529	-5.86667	0.529	-5.94149	0.529	-5.5949							0.529	-5.46752	0.529	-5.86667		587	0.008	587	0.036	--	--	--	--		1134.44	0.35959	1188.44	0.83563	1188.44	0.80152	1188.44	0.78173	1188.44	0.74047	1188.44	0.72237	1188.44	0.69981	1188.44	0.68028	1188.44	0.6501	926.644	0.15166	926.644	0.15382	926.644	0.15102
0.528	-5.86848	0.528	-5.89362	0.528	-5.5949							0.528	-5.46752	0.528	-5.86848		587.5	0.008	587.5	0.036	--	--	--	--		1134.92	0.36278	1188.92	0.84227	1188.92	0.80834	1188.92	0.78869	1188.92	0.74661	1188.92	0.72867	1188.92	0.70553	1188.92	0.68607	1188.92	0.65577	927.126	0.1534	927.126	0.15494	927.126	0.15252
0.527	-5.86667	0.527	-5.91489	0.527	-5.5949							0.527	-5.46752	0.527	-5.86667		588	0.008	588	0.036	--	--	--	--		1135.4	0.36666	1189.4	0.84896	1189.4	0.81545	1189.4	0.79557	1189.4	0.75303	1189.4	0.73474	1189.4	0.71128	1189.4	0.69176	1189.4	0.66187	927.608	0.15515	927.608	0.15626	927.608	0.15401
0.526	-5.84788	0.526	-5.95213	0.526	-5.6051							0.526	-5.46752	0.526	-5.84788		588.5	0.008	588.5	0.036	--	--	--	--		1135.89	0.37121	1189.88	0.85583	1189.88	0.82294	1189.88	0.80255	1189.88	0.75967	1189.88	0.7406	1189.88	0.71696	1189.88	0.69743	1189.88	0.6684	928.09	0.15669	928.09	0.1576	928.09	0.1554
0.525	-5.89091	0.525	-5.89362	0.525	-5.6							0.525	-5.46752	0.525	-5.89091		589	0.008	589	0.036	--	--	--	--		1136.37	0.37626	1190.37	0.8629	1190.37	0.83079	1190.37	0.80971	1190.37	0.76639	1190.37	0.7463	1190.37	0.72247	1190.37	0.70306	1190.37	0.67522	928.572	0.15782	928.572	0.15862	928.572	0.15653
0.524	-5.85576	0.524	-5.91489	0.524	-5.6051							0.524	-5.47261	0.524	-5.85576		589.5	0.008	589.5	0.037	--	--	--	--		1136.85	0.38148	1190.85	0.87017	1190.85	0.83887	1190.85	0.81705	1190.85	0.77305	1190.85	0.75187	1190.85	0.72772	1190.85	0.7086	1190.85	0.68213	929.054	0.15847	929.054	0.15902	929.054	0.15727
0.523	-5.83879	0.523	-5.94149	0.523	-5.6							0.523	-5.46242	0.523	-5.83879		590	0.008	590	0.037	--	--	--	--		1137.33	0.38653	1191.33	0.87759	1191.33	0.84699	1191.33	0.82447	1191.33	0.77964	1191.33	0.75741	1191.33	0.7328	1191.33	0.71398	1191.33	0.68894	929.536	0.1588	929.536	0.15872	929.536	0.15758
0.522	-5.85758	0.522	-5.89362	0.522	-5.6							0.522	-5.46752	0.522	-5.85758		590.5	0.008	590.5	0.037	--	--	--	--		1137.81	0.39114	1191.81	0.88517	1191.81	0.85501	1191.81	0.83185	1191.81	0.78625	1191.81	0.76307	1191.81	0.7379	1191.81	0.71922	1191.81	0.69559	930.018	0.15921	930.018	0.15786	930.018	0.15754
0.521	-5.84242	0.521	-5.90957	0.521	-5.61019							0.521	-5.46752	0.521	-5.84242		591	0.008	591	0.037	--	--	--	--		1138.3	0.39519	1192.29	0.89291	1192.29	0.86285	1192.29	0.83911	1192.29	0.79304	1192.29	0.76903	1192.29	0.74332	1192.29	0.72443	1192.29	0.70209	930.5	0.16015	930.5	0.15678	930.5	0.15731
0.52	-5.8703	0.52	-5.93617	0.52	-5.61019							0.52	-5.47261	0.52	-5.8703		591.5	0.008	591.5	0.037	--	--	--	--		1138.78	0.39869	1192.78	0.90081	1192.78	0.87049	1192.78	0.8462	1192.78	0.80017	1192.78	0.77538	1192.78	0.74935	1192.78	0.72978	1192.78	0.70853	930.983	0.16186	930.983	0.15584	930.983	0.157
0.519	-5.9	0.519	-5.88298	0.519	-5.6							0.519	-5.47261	0.519	-5.9		592	0.008	592	0.037	--	--	--	--		1139.26	0.4018	1193.26	0.9088	1193.26	0.87797	1193.26	0.85313	1193.26	0.80766	1193.26	0.78217	1193.26	0.75614	1193.26	0.73542	1193.26	0.71497	931.465	0.16426	931.465	0.15523	931.465	0.15659
0.518	-5.84242	0.518	-5.91489	0.518	-5.6051							0.518	-5.47261	0.518	-5.84242		592.5	0.008	592.5	0.037	--	--	--	--		1139.74	0.40474	1193.74	0.91673	1193.74	0.88535	1193.74	0.8599	1193.74	0.8154	1193.74	0.78931	1193.74	0.76363	1193.74	0.7414	1193.74	0.72137	931.947	0.16689	931.947	0.15492	931.947	0.15593
0.517	-5.85394	0.517	-5.93617	0.517	-5.6051							0.517	-5.47771	0.517	-5.85394		593	0.008	593	0.037	--	--	--	--		1140.22	0.40777	1194.22	0.92441	1194.22	0.89268	1194.22	0.86656	1194.22	0.82314	1194.22	0.79665	1194.22	0.7716	1194.22	0.74769	1194.22	0.72766	932.429	0.16911	932.429	0.1547	932.429	0.15486
0.516	-5.88545	0.516	-5.88298	0.516	-5.6051							0.516	-5.47261	0.516	-5.88545		593.5	0.008	593.5	0.037	--	--	--	--		1140.71	0.41114	1194.7	0.93173	1194.7	0.90006	1194.7	0.87317	1194.7	0.83062	1194.7	0.80405	1194.7	0.77974	1194.7	0.75417	1194.7	0.73373	932.911	0.17039	932.911	0.15434	932.911	0.15338
0.515	-5.83879	0.515	-5.91489	0.515	-5.6							0.515	-5.47771	0.515	-5.83879		594	0.008	594	0.038	--	--	--	--		1141.19	0.41502	1195.19	0.9387	1195.19	0.90757	1195.19	0.87982	1195.19	0.83765	1195.19	0.81143	1195.19	0.78777	1195.19	0.76069	1195.19	0.73956	933.393	0.17052	933.393	0.15376	933.393	0.15173
0.514	-5.86848	0.514	-5.90957	0.514	-5.61019							0.514	-5.47771	0.514	-5.86848		594.5	0.008	594.5	0.038	--	--	--	--		1141.67	0.41951	1195.67	0.94549	1195.67	0.91536	1195.67	0.88665	1195.67	0.84423	1195.67	0.81882	1195.67	0.79549	1195.67	0.76716	1195.67	0.74524	933.875	0.16971	933.875	0.15308	933.875	0.15039
0.513	-5.89091	0.513	-5.87766	0.513	-5.61019							0.513	-5.47261	0.513	-5.89091		595	0.008	595	0.038	--	--	--	--		1142.15	0.42458	1196.15	0.95237	1196.15	0.92352	1196.15	0.89376	1196.15	0.85051	1196.15	0.82628	1196.15	0.80284	1196.15	0.77351	1196.15	0.75099	934.357	0.16852	934.357	0.15264	934.357	0.14992
0.512	-5.83515	0.512	-5.92553	0.512	-5.61019							0.512	-5.47261	0.512	-5.83515		595.5	0.008	595.5	0.038	--	--	--	--		1142.63	0.43009	1196.63	0.95962	1196.63	0.93209	1196.63	0.9012	1196.63	0.85673	1196.63	0.83388	1196.63	0.80986	1196.63	0.77975	1196.63	0.75705	934.84	0.16753	934.84	0.15282	934.84	0.15073
0.511	-5.8703	0.511	-5.90426	0.511	-5.62548							0.511	-5.47771	0.511	-5.8703		596	0.008	596	0.038	--	--	--	--		1143.12	0.4358	1197.12	0.9674	1197.12	0.94096	1197.12	0.9089	1197.12	0.86314	1197.12	0.84164	1197.12	0.81662	1197.12	0.78588	1197.12	0.76355	935.322	0.16716	935.322	0.15383	935.322	0.15287
[truncated: 6,357 more rows]
[truncated: 22 more columns]

## Sheet: Fig.4
Fig.4a															Fig.4b
[truncated: 4,577 more rows]

[truncated: 41 more sheets: Fig.5, Fig.6, S2, S4, S7, S8, S9, S10, S11, S12, S13, S14, S15, S16, S17, S18, S19, S20, S21, S22 …]
